# Supplementary material for: Evaluation of IndiMix JOE with Intype IC-RNA as an Alternative to AgPath-ID for Influenza A Virus Detection in Avian and Bovine Samples
Source: Pathogens. 2026 Jun 3;15(6):600. doi: 10.3390/pathogens15060600 (PMC13305992; doi:10.3390/pathogens15060600)
Supplement: Supplementary file 1 [file pathogens-15-00600-s001.zip]

Archive with 1 entries (1 files):
- pathogens-4355633-supplementary.xlsx
