# Supplementary material for: Evaluation of IndiMix JOE with Intype IC-RNA as an Alternative to AgPath-ID for Influenza A Virus Detection in Avian and Bovine Samples
Source: Pathogens. 2026 Jun 3;15(6):600. doi: 10.3390/pathogens15060600 (PMC13305992; doi:10.3390/pathogens15060600)
Supplement: Supplementary file 1 [file pathogens-15-00600-s001.zip › pathogens-4355633-supplementary.xlsx]

## Sheet: S1- Avian LOD
Supplemental data S1. Influenza A virus (IAV) CT values for AgPath-ID with and without intype IC and IndiMix JOE with intype IC using the NAHLN and the FRV protocols with avian IAV-spiked serial diluted samples
RT-PCR Chemistry		AgPath-ID						IndiMix JOE			IndiMix JOE FRV
Internal Control		NA			intype IC			intype IC			intype IC
Reference Strain	Dilution	Rep 1	Rep 2	Rep 3	Rep 1	Rep 2	Rep 3	Rep 1	Rep 2	Rep 3	Rep 1	Rep 2	Rep 3
Reference 1	Dilution 1	22.42	23.89	23.45	24.86	26.01	25.04	22.61	23.81	23.18	ND	23.71	24.07		Table Analyzed	Avian LOD
	Dilution 2	27.34	27.69	27.08	29.8	29.66	28.78	27.7	27.56	26.84	28.7	27.43	27.84		Data sets analyzed	A-D
	Dilution 3	30.72	31.5	30.74	32.98	33.03	32.89	31.09	30.75	30.43	32.08	30.31	31.48		Distribution assumption	Normal (Gaussian)
	Dilution 4	34.41	34.41	34.54	36.22	35.33	36.62	35.22	33.99	34.36	36.04	35.43	34.95
	Dilution 5	37.93	38.25	37.06	38.37	39.01	40	37.43	36.73	36.87	40	36.76	40		ANOVA summary
	Dilution 6	40	40	40	40	40	40	40	40	38.68	40	40	40		F	0.8657
	Dilution 7	40	40	40	40	40	40	40	40	40	40	40	40		P value	0.4597
	Dilution 8	40	40	40	40	40	40	40	40	40	40	40	40		P value summary	ns
Reference 2	Dilution 1	20.43	20.43	20.16	22.46	22.57	21.71	20.93	20.87	20.21	21.87	20.83	20.82		Significant diff. among means (P < 0.05)?	No
	Dilution 2	24.19	23.97	23.74	26.38	25.99	25.31	24.59	24.27	23.66	25.64	24.23	24.48		R squared	0.01233
	Dilution 3	27.78	27.38	27.34	29.97	29.52	28.98	28.1	27.63	27.2	29.46	27.67	28.04
	Dilution 4	31.08	30.66	30.67	33.46	33.28	32.45	31.58	31.14	30.6	32.54	30.89	31.52		Brown-Forsythe test
	Dilution 5	34.53	35.37	34.59	36.58	35.54	36.84	36.81	34.15	34.75	35.71	35.45	35.09		F (DFn, DFd)	0.1055 (3, 208)
	Dilution 6	38.03	37.24	36.55	37.54	40	40	40	37.89	38.91	39.36	38.51	40		P value	0.9568
	Dilution 7	40	40	40	40	40	40	40	40	40	40	40	40		P value summary	ns
	Dilution 8	40	40	40	40	40	40	40	40	40	40	40	40		Are SDs significantly different (P < 0.05)?	No
Reference 3	Dilution 1	20.49	20.19	20.23	22.45	22.35	21.4	21	20.61	20.19	22.23	20.67	20.95
	Dilution 2	24.25	24.12	23.99	26.21	26.08	25.05	24.64	24.43	23.84	25.66	24.94	24.56		Bartlett's test
	Dilution 3	27.87	27.58	27.58	30.07	29.53	28.84	28.12	27.77	27.28	29.52	27.98	28.16		Bartlett's statistic (corrected)	0.2134
	Dilution 4	31.41	30.91	30.97	33.73	33.12	32.89	31.65	31.16	30.82	32.48	31.13	31.33		P value	0.9754
	Dilution 5	34.27	33.93	35.41	36.9	34.79	35.1	35.97	33.92	34.01	36.3	35.24	34.78		P value summary	ns
	Dilution 6	37.39	37.38	37.24	40	38.5	38.33	40	37.55	38.31	40	39.05	37.13		Are SDs significantly different (P < 0.05)?	No
	Dilution 7	40	40	40	40	40	40	40	40	40	40	40	40
	Dilution 8	40	40	40	37.82	40	40	37.85	40	40	40	40	40		ANOVA table	SS	DF	MS	F (DFn, DFd)	P value
NA= Not applicable															Treatment (between columns)	92.77	3	30.92	F (3, 208) = 0.8657	P=0.4597
ND= Not done															Residual (within columns)	7430	208	35.72
CT 40 = PCR negative															Total	7523	211
	Reference strain	AgPath-ID			AgPath-ID/intype IC			IndiMix JOE/intype IC			IndiMix JOE/intype IC FRV				Data summary
R2	1	0.995	0.998	0.996	0.986	0.997	1	0.993	0.998	0.966	0.998	0.979	1		Number of treatments (columns)	4
	2	1	0.993	0.994	0.977	0.995	0.998	0.993	0.999	0.998	0.998	0.998	1		Number of values (total)	212
	3	0.997	0.998	0.993	1	0.992	0.992	1	0.999	0.999	0.998	0.997	0.999
Percent PCR Efficiency	1	82.5	90.76	93.28	95.059	102.153	80.903	75.57	94.164	98.622	85.792	96.405	90.18
	2	92.99	94.07	97.63	108.787	82.723	85.089	81.141	92.809	85.73	95.798	90.293	91.212
	3	93.92	96.81	92.5	84.202	80.105	92.164	92.468	94.104	90.878	93.482	89.587	99.412

## Sheet: S2 - Precision -swab IAV
Supplemental data S2. Precision of avian influenza A virus (IAV) at high and low concentration with AgPath-ID and IndiMix JOE with intype IC
Target	IAV																				intype IC
IAV Concentration	High Concentration										Low Concentration										High Concentration										Low Concentration
RT-PCR Chemistry	AgPath-ID					IndiMix JOE					AgPath-ID					IndiMix JOE					AgPath-ID					IndiMix JOE					AgPath-ID					IndiMix JOE
Number of values	30					30					30					30					30					30					30					30
Minimum	28.2					26.5					34.4					33					28.7					26.9					28.8					27
Maximum	29.9					27.7					38.6					35.4					30.3					28.1					30.2					29
Range	1.7					1.2					4.2					2.4					1.6					1.2					1.4					2
Mean	28.83					27.13					36.16					34.09					29.28					27.47					29.41					27.61
Standard Deviation	0.4135					0.4218					0.9453					0.7128					0.3708					0.3503					0.4566					0.56
Standard Error of Mean	0.0755					0.077					0.1726					0.1301					0.0677					0.06396					0.08337					0.1022
Coefficient of variation	0.01434					0.01555					0.02614					0.02091					0.01267					0.01275					0.01553					0.02028
Replicate Run 1	28.55	28.44	28.59	28.56	28.55	26.56	26.63	26.47	26.46	26.77	34.41	35.38	36.4	35.63	34.88	33.04	32.98	33.06	33.24	33.35	29.15	29.11	29.2	29.12	29.64	26.91	27.21	26.99	26.92	27.24	29.39	29.39	29.3	29.07	29.08	26.98	26.99	27.18	27.12	27.13
Replicate Run 2	28.4	28.23	28.26	28.55	28.4	26.63	26.59	26.52	26.58	26.53	37.04	35.74	35.09	35.46	35.09	33.61	33.05	33.48	33.57	33.38	29.61	29.22	28.99	29.53	29.19	27.07	27.18	27.02	27.05	27.16	29.15	29.32	29.17	29.12	29.16	27.1	27.14	27.08	27.04	27.12
Replicate Run 3	29.01	29.23	29.35	29.04	29.52	27.1	27.11	27.22	27.16	27.2	36.57	36.85	38.61	35.86	35.87	33.63	33.86	34.78	34.33	34.06	29.69	29.69	29.8	29.84	30.26	27.94	28.03	27.89	28.05	28.1	30.09	30.17	30.23	30.15	29.96	27.8	27.86	28.09	27.9	27.93
Replicate Run 4	28.56	28.49	28.76	28.46	28.64	27.25	27.37	27.47	27.31	27.47	36.42	35.71	38.3	36.55	35.39	34.61	35.28	34.71	35.07	34.96	28.83	28.97	28.9	28.98	29.05	27.76	27.62	27.57	27.82	27.76	30.17	29.38	28.9	30.02	29.08	28.3	28.78	27.5	28.16	29.03
Replicate Run 5	28.79	28.98	29.06	28.93	29.14	27.54	27.38	27.61	27.65	27.53	36.77	36.05	36.86	36.03	36.15	34.56	34.65	34.44	35.45	34.42	29.04	29.14	29.05	29.25	29.38	27.73	27.52	27.61	27.6	27.64	29.21	29.35	28.94	29.16	29.04	27.7	28.7	27.61	27.71	27.71
Replicate Run 6	28.88	29.74	29.1	29.89	28.78	27.52	27.62	27.51	27.53	27.46	35.42	36.23	35.89	37.82	36.34	34.1	34.12	33.94	34.16	34.69	28.88	29.66	29.13	29.63	28.68	27.38	27.65	27.3	27.31	27.27	28.87	29.76	28.92	28.83	29.78	27.38	27.25	27.4	27.35	27.36

## Sheet: S3 - 6 ways LOD
Supplemental data S3. Influenza A virus (AIV), Xeno, and intype IC CT values using six different assays with IAV-spiked serial diluted milk samples
Target		IAV						Exogenous Internal Control								IAV variance compared to AgPath-ID with Xeno
RT-PCR chemistry		AgPath-ID			IndiMix JOE FRV		IndiMix TAMRA FRV	AgPath-ID		IndiMix JOE FRV			IndiMix TAMRA FRV			AgPath	AgPath	IndiMix JOE FRV	IndiMix JOE FRV	IndiMix TAMRA FRV
Internal Control		NA	Xeno	intype IC	intype IC	intype IC & Xeno (LIZ)	intype IC (TAMRA) & Xeno	Xeno	intype IC	intype IC	Xeno (LIZ)	intype IC	Xeno	intype IC (TAMRA)		NA	intype IC	intype IC	Xeno (LIZ)	Xeno
Number of values								25	25	25	25	25	25	25		25	25	25	25	25
Minimum								30.58	28.59	27.85	30.09	27.61	29.95	27.97		-1.9	-1.75	-0.51	-0.7	-2.77		Table Analyzed	Milk-6 ways
Maximum								32.47	31.25	28.35	30.73	27.9	31.13	28.42		2.68	2.72	2.68	2.68	2.68		Data sets analyzed	A-F
Range								1.89	2.66	0.5	0.64	0.29	1.18	0.45		4.58	4.47	3.19	3.38	5.45		Distribution assumption	Normal (Gaussian)
Mean								31.07	30.65	28.12	30.45	27.74	30.45	28.2		-0.372	0.7816	0.5136	0.7012	0.0856
Standard Deviation								0.3709	0.4599	0.1201	0.1543	0.07805	0.3127	0.1049		0.9	1.106	0.8218	0.7631	1.093		ANOVA summary
Standard Error of Mean								0.07418	0.09198	0.02402	0.03086	0.01561	0.06254	0.02098		0.18	0.2213	0.1644	0.1526	0.2186		F	0.08957
Lower 95% CI of mean								30.92	30.46	28.07	30.39	27.7	30.32	28.16		-0.7435	0.3249	0.1744	0.3862	-0.3656		P value	0.9938
Upper 95% CI of mean								31.22	30.84	28.17	30.52	27.77	30.58	28.24		-0.0004983	1.238	0.8528	1.016	0.5368		P value summary	ns
Coefficient of variation								0.01194	0.015	0.004272	0.005067	0.002814	0.01027	0.003719								Significant diff. among means (P < 0.05)?	No
Reference 1	Dilution 1	21.86	22.68	23.68	22.62	22.95	22.12	30.96	30.93	28.09	30.27	27.85	30.53	27.97		-0.82	1	-0.06	0.27	-0.56		R squared	0.0031
	Dilution 2	25.36	26.22	27.13	25.8	26.39	25.57	31.71	30.59	27.85	30.09	27.76	30.49	28.21		-0.86	0.91	-0.42	0.17	-0.65
	Dilution 3	28.52	29.36	30.5	29.57	29.73	28.69	31.15	30.38	28.13	30.35	27.68	30.07	28.13		-0.84	1.14	0.21	0.37	-0.67		Brown-Forsythe test
	Dilution 4	31.62	32.65	34.35	32.98	33.6	32.52	31.19	30.6	28.16	30.62	27.67	30.35	28.12		-1.03	1.7	0.33	0.95	-0.13		F (DFn, DFd)	0.06176 (5, 144)
	Dilution 5	35.41	37.31	35.56	36.8	36.61	34.54	31.13	30.65	28.08	30.26	27.63	30.12	28.13		-1.9	-1.75	-0.51	-0.7	-2.77		P value	0.9974
	Dilution 6	40	40	38.9	40	40	40	30.99	30.79	28.35	30.23	27.67	29.95	28.3		0	-1.1	0	0	0		P value summary	ns
	Dilution 7	37.28	37.33	37.49	40	39.49	40	30.58	30.72	28.2	30.3	27.63	30.23	28.18		-0.05	0.16	2.67	2.16	2.67		Are SDs significantly different (P < 0.05)?	No
	Dilution 8	40	40	40	40	40	40	30.72	30.63	28.33	30.4	27.73	30.33	28.21		0	0	0	0	0
Reference 2	Dilution 1	15.39	16.49	16.82	16.44	16.43	15.72	32.47	30.7	28.06	30.28	27.76	30.13	28.12		-1.1	0.33	-0.05	-0.06	-0.77		Bartlett's test
	Dilution 2	18.99	19.15	20.73	19.5	19.86	19.62	31.04	28.59	27.91	30.6	27.69	30.37	28.12		-0.16	1.58	0.35	0.71	0.47		Bartlett's statistic (corrected)	0.2258
	Dilution 3	22.1	22.84	23.66	22.89	23.28	22.48	31.31	30.78	28.12	30.58	27.9	30.55	28.25		-0.74	0.82	0.05	0.44	-0.36		P value	0.9988
	Dilution 4	25.46	26.08	27.01	26.09	26.55	25.82	30.92	30.81	28.1	30.73	27.74	30.61	28.16		-0.62	0.93	0.01	0.47	-0.26		P value summary	ns
	Dilution 5	28.67	29.5	30.61	29.85	29.93	29.07	31	30.65	28.18	30.55	27.67	30.78	28		-0.83	1.11	0.35	0.43	-0.43		Are SDs significantly different (P < 0.05)?	No
	Dilution 6	31.63	32.48	34.33	33.17	33.56	32.43	30.96	30.71	27.96	30.41	27.77	30.49	28.15		-0.85	1.85	0.69	1.08	-0.05
	Dilution 7	34.33	35.56	35.82	37.15	36.74	36.28	30.92	30.64	28.2	30.5	27.74	30.32	28.19		-1.23	0.26	1.59	1.18	0.72		ANOVA table	SS	DF	MS	F (DFn, DFd)	P value
	Dilution 8	40	37.32	40	40	40	40	31.16	30.61	28.2	30.4	27.8	30.31	28.27		2.68	2.68	2.68	2.68	2.68		Treatment (between columns)	25.62	5	5.124	F (5, 144) = 0.08957	P=0.9938
	Dilution 9	40	40	40	40	40	40	30.87	30.71	28.01	30.53	27.76	30.45	28.34		0	0	0	0	0		Residual (within columns)	8238	144	57.2
Reference 3	Dilution 1	19.03	19.73	20.32	19.93	20.08	19.2	31.3	31.25	28.02	30.48	27.67	31.1	28.22		-0.7	0.59	0.2	0.35	-0.53		Total	8263	149
	Dilution 2	22.36	22.74	23.66	23.38	23.64	22.9	30.96	31.08	28.25	30.57	27.82	31.1	28.29		-0.38	0.92	0.64	0.9	0.16
	Dilution 3	25.76	26.22	27	26.73	26.91	26.19	30.93	30.72	28.18	30.6	27.71	31.13	28.36		-0.46	0.78	0.51	0.69	-0.03
	Dilution 4	29.22	29.49	30.49	30.2	30.54	29.6	30.99	30.73	28.18	30.63	27.61	30.35	28.16		-0.27	1	0.71	1.05	0.11		Table Analyzed	Milk-6 ways	Milk-6 ways	Milk-6 ways	Milk-6 ways	Milk-6 ways
	Dilution 5	32.43	32.66	34.46	33.4	34.33	32.57	30.67	30.73	27.98	30.48	27.85	30.52	28.23		-0.23	1.8	0.74	1.67	-0.09
	Dilution 6	35.36	35.88	38.6	36.42	36.99	36.9	30.78	30.77	28.17	30.51	27.86	30.38	28.42		-0.52	2.72	0.54	1.11	1.02		Column B	AgPath/Xeno IAV	AgPath/Intype IAV	indiMix/intype IAV	IndiMix/Xeno LIZ IAV	IndiMix/Xeno VIC IAV
	Dilution 7	40	38.39	40	40	40	40	31.13	30.78	28.19	30.4	27.69	30.44	28.17		1.61	1.61	1.61	1.61	1.61		vs.	vs.	vs.	vs.	vs.	vs.
	Dilution 8	40	40	38.5	40	40	40	30.93	30.7	28.07	30.57	27.74	30.07	28.32		0	-1.5	0	0	0		Column A	AgPath-IAV	AgPath/Xeno IAV	AgPath/Xeno IAV	AgPath/Xeno IAV	AgPath/Xeno IAV
NA= Not applicable
CT 40 = PCR negative																						Unpaired t test with Welch's correction
																						P value	0.8628	0.7063	0.8105	0.7415	0.9684
																						P value summary	ns	ns	ns	ns	ns
																						Significantly different (P < 0.05)?	No	No	No	No	No
																						One- or two-tailed P value?	Two-tailed	Two-tailed	Two-tailed	Two-tailed	Two-tailed
																						Welch-corrected t, df	t=0.1737, df=47.89	t=0.3791, df=47.97	t=0.2411, df=47.93	t=0.3318, df=47.97	t=0.03986, df=47.86
																						How large is the effect?
																						Mean of column A	30.43	30.8	30.8	30.8	30.8
																						Mean of column B	30.8	31.58	31.32	31.5	30.89
																						Difference between means (B - A) ± SEM	0.3720 ± 2.142	0.7816 ± 2.062	0.5136 ± 2.130	0.7012 ± 2.114	0.08560 ± 2.148
																						95% confidence interval	-3.934 to 4.678	-3.364 to 4.927	-3.770 to 4.797	-3.548 to 4.951	-4.233 to 4.404
																						R squared (eta squared)	0.0006297	0.002987	0.001211	0.002289	3.319e-05
																						F test to compare variances
																						F, DFn, Dfd	1.102, 24, 24	1.054, 24, 24	1.080, 24, 24	1.048, 24, 24	1.114, 24, 24
																						P value	0.8131	0.8985	0.8515	0.91	0.7931
																						P value summary	ns	ns	ns	ns	ns
																						Significantly different (P < 0.05)?	No	No	No	No	No
																						Data analyzed
																						Sample size, column A	25	25	25	25	25
																						Sample size, column B	25	25	25	25	25

## Sheet: S4- Milk and Semen LOD
Supplemental data S4. CT values for AgPath-ID with Xeno and IndiMix JOE with intype IC using the NAHLN and FRV protocols with IAV-spiked serial diluted milk and semen samples
Sample type		milk						semen
RT-PCR Chemistry		AgPath-ID			IndiMix JOE FRV			AgPath-ID			IndiMix JOE FRV
Internal Control		Xeno			intype IC			Xeno			intype IC
Reference Strain	Dilution	Rep 1	Rep 2	Rep 3	Rep 1	Rep 2	Rep 3	Rep 1	Rep 2	Rep 3	Rep 1	Rep 2	Rep 3
Reference 1	Dilution 1	22.68	22.48	22.53	22.62	22.54	22.61	23.44	23.29	23.38	23.31	23.17	23.23		Table Analyzed	Milk semen LOD	Milk semen LOD
	Dilution 2	26.22	25.93	26.26	25.8	25.82	26.16	26.13	26.08	26.1	25.93	25.96	25.88
	Dilution 3	29.36	29.24	29.46	29.57	29.3	29.77	29.42	29.5	29.44	28.91	28.89	28.9		Column B	IndiMix-Milk	IndiMix-semen
	Dilution 4	32.65	32.77	32.74	32.98	33.06	33.48	32.9	32.63	32.87	32	31.62	31.81		vs.	vs.	vs.
	Dilution 5	37.31	35.46	35.49	36.8	40	35.99	35.11	34.15	34.71	34.28	33.35	33.89		Column A	AgPath-milk	AgPath-semen
	Dilution 6	40	40	40	40	38.75	40	40	40	40	40	40	40
	Dilution 7	37.33	40	40	40	40	40	40	40	40	40	40	40		Unpaired t test with Welch's correction
	Dilution 8	40	40	40	40	40	40	ND	ND	ND	ND	ND	ND		P value	0.7011	0.7578
Reference 2	Dilution 1	19.15	19.43	19.33	19.5	19.37	19.43	19.18	18.52	18.69	18.32	18.61	18.53		P value summary	ns	ns
	Dilution 2	22.84	22.5	22.75	22.89	22.74	22.73	22.68	22.15	22.22	22.01	22.12	22.15		Significantly different (P < 0.05)?	No	No
	Dilution 3	26.08	25.93	26.38	26.09	25.97	26.28	25.87	25.18	25.27	25.07	25.09	25.12		One- or two-tailed P value?	Two-tailed	Two-tailed
	Dilution 4	29.5	29.36	29.73	29.85	29.73	29.89	28.99	28.28	28.43	28.4	28.1	28.16		Welch-corrected t, df	t=0.3846, df=141.9	t=0.3089, df=135.9
	Dilution 5	32.48	32.7	32.93	33.17	33.21	33.35	32.11	31.64	31.56	31.73	31.34	31.29
	Dilution 6	35.56	35.9	36.24	37.15	40	37.59	34.02	34.07	35.49	35.33	34.11	33.89		How large is the effect?
	Dilution 7	37.32	40	38.27	40	40	40	37.78	40	40	40	36.67	34.26		Mean of column A	31.53	30.83
	Dilution 8	40	40	40	40	40	40	40	40	40	40	40	38.12		Mean of column B	31.99	30.47
Reference 3	Dilution 1	19.73	19.6	19.49	19.93	19.64	19.81	19.74	19.32	19.24	19.27	19.34	19.41		Difference between means (B - A) ± SEM	0.4522 ± 1.176	-0.3581 ± 1.159
	Dilution 2	22.74	22.75	22.87	23.38	23.02	23.3	23.02	22.65	22.58	23	22.9	22.86		95% confidence interval	-1.872 to 2.776	-2.650 to 1.934
	Dilution 3	26.22	26.1	26.33	26.73	26.34	26.5	26.12	25.76	25.79	25.79	25.76	25.84		R squared (eta squared)	0.001042	0.0007017
	Dilution 4	29.49	29.47	29.62	30.2	29.87	30.02	28.99	28.62	28.8	29.18	28.88	29.07
	Dilution 5	32.66	32.86	32.87	33.4	33.71	34.46	32.44	31.7	31.78	32.08	32.14	32.07		F test to compare variances
	Dilution 6	35.88	36.84	36.59	36.42	36.51	37.49	34.79	33.67	35.14	36.3	34.5	33.34		F, DFn, Dfd	1.059, 71, 71	1.044, 68, 68
	Dilution 7	38.39	40	40	40	40	38.15	37.93	40	37.66	40	35.38	35.65		P value	0.8094	0.861
	Dilution 8	40	37.72	40	40	40	40	40	40	40	40	40	40		P value summary	ns	ns
ND= Not done															Significantly different (P < 0.05)?	No	No
CT 40 = PCR negative
															Data analyzed
		milk						semen							Sample size, column A	72	69
	Reference strain	AgPath-ID/Xeno			IndiMix JOE/intype IC FRV			AgPath-ID/Xeno			IndiMix JOE/intype IC FRV				Sample size, column B	72	69
R2	1	0.994	0.998	0.997	0.999	0.997	0.996	0.997	0.99	0.994	0.995	0.995	0.997
	2	1	1	1	0.999	0.999	0.999	0.999	0.998	0.998	0.999	0.998	0.999
	3	0.999	0.998	1	0.999	0.999	0.998	0.997	0.995	0.999	0.997	0.998	0.997
Percent PCR Efficiency	1	90.2	101.11	103.54	100.32	101.86	96.54	110.6	118	113.3	116.4	118.9	116.3
	2	105.21	98.41	97.86	95.37	94.29	89.33	98.5	109	101.3	98.5	113.4	114.6
	3	106.15	95.26	96.98	91.18	95.82	90.18	100.6	120.7	110.9	100.6	115.6	116.9

## Sheet: S5- IC LOD avian, milk, semen
Supplemental data S5.Xeno and intype IC CT values from AgPath-ID with Xeno and IndiMix JOE with intype IC using the NAHLN and the FRV protocols with IAV-spiked serial diluted avian, milk and semen samples
Sample type		avian									milk			semen			milk			semen
RT-PCR Chemistry		AgPath-ID			IndiMix JOE			IndiMix JOE FRV			IndiMix JOE FRV			IndiMix JOE FRV			AgPath-ID			AgPath-ID
Internal Control		intype IC			intype IC			intype IC			intype IC			intype IC			Xeno			Xeno
Number of values		72			72			71			72			69			72			69
Minimum		27.8			27			27			27.85			27.01			29.51			29.49
Maximum		30.8			29.3			30.7			28.49			32.23			31.71			31.27
Range		3			2.3			3.7			0.64			5.22			2.2			1.78
Mean		29.68			27.72			28.09			28.14			29.23			31.01			30.57
Standard Deviation		0.7358			0.5966			0.6627			0.1404			1.709			0.309			0.5749
Standard Error of Mean		0.08672			0.07031			0.07865			0.01655			0.2057			0.03641			0.06921
Lower 95% CI of mean		29.51			27.58			27.93			28.11			28.82			30.94			30.43
Upper 95% CI of mean		29.86			27.86			28.24			28.17			29.64			31.08			30.71
Coefficient of variation		0.02479			0.02152			0.0236			0.00499			0.05845			0.009964			0.0188
Reference Strain	Dilution	Rep 1	Rep 2	Rep 3	Rep 1	Rep 2	Rep 3	Rep 1	Rep 2	Rep 3	Rep 1	Rep 2	Rep 3	Rep 1	Rep 2	Rep 3	Rep 1	Rep 2	Rep 3	Rep 1	Rep 2	Rep 3		Table Analyzed	IC for Avian LODs
Reference 1	Dilution 1	29.94	30.67	29.21	27.05	27.66	27.12	ND	28.38	27.38	28.09	28.35	28.02	32.23	32.19	31.98	30.96	31.22	31.21	29.77	29.63	29.71		Data sets analyzed	A-C
	Dilution 2	30.24	29.96	29.45	28.25	27.59	27.05	28.88	28.13	27.69	27.85	28.12	28.25	32.03	31.69	31.79	31.71	30.99	31.49	29.75	29.74	29.58		Distribution assumption	Normal (Gaussian)
	Dilution 3	30.19	29.97	29.89	28	27.48	27.12	28.39	27.76	27.55	28.13	28.01	28.41	31.55	31.95	31.37	31.15	31.3	31.37	29.51	29.49	29.54
	Dilution 4	28.77	28.57	29.5	28.97	28.49	27.2	30.74	28.13	27.67	28.16	28.18	28.47	31.44	31.35	31.63	31.19	31.15	31.14	29.8	29.71	29.68		ANOVA summary
	Dilution 5	28.85	28.43	29.45	29.15	28.36	27.66	28.81	28.11	27.64	28.08	28.14	28.36	31.72	31.65	31.58	31.13	30.94	31.33	29.97	29.86	29.83		F	176
	Dilution 6	30.26	30.21	29.38	28.02	27.52	26.97	28.33	28.24	27.37	28.35	28.12	28.17	31.48	31.46	31.77	30.99	30.88	31.26	29.94	29.82	29.84		P value	<0.0001
	Dilution 7	30.45	30.33	29.35	28.09	27.43	27.11	28.6	28.1	27.26	28.2	28	28.33	31.56	31.67	31.76	30.58	31.2	31.25	30.01	29.84	29.74		P value summary	****
	Dilution 8	30.4	30.09	29.53	28.2	27.9	27.12	28.42	28.14	27.04	28.33	28.14	28.04	ND	ND	ND	30.72	31.04	31.02	ND	ND	ND		Significant diff. among means (P < 0.05)?	Yes
Reference 2	Dilution 1	30.82	30.75	29.6	28.26	27.82	27.24	28.55	28.59	27.08	27.91	27.98	27.98	27.1	27.87	27.7	31.04	31.41	30.66	30.97	31.04	30.96		R squared	0.6241
	Dilution 2	30.43	30.55	29.43	28.24	27.43	27.06	28.82	28.3	27.33	28.12	28.2	28.04	27.64	28.14	28.08	31.31	30.85	31.06	31.02	31.27	31.15
	Dilution 3	30.64	30.45	29.39	28.15	27.6	27.1	28.97	28.3	27.24	28.1	28.12	28.49	27.38	27.85	27.79	30.92	30.81	31.13	30.68	30.92	30.76		Brown-Forsythe test
	Dilution 4	30.62	30.29	29.14	28.21	27.46	27.12	28.46	28.2	27.43	28.18	27.94	28.16	28.02	28.14	28.09	31	30.99	31.08	30.9	30.9	31.01		F (DFn, DFd)	2.361 (2, 212)
	Dilution 5	30.13	28.65	29.21	28.04	28.39	27.07	28.49	28.4	27.51	27.96	28.24	28.26	28.73	28.64	28.58	30.96	30.98	30.86	30.96	30.76	30.9		P value	0.0968
	Dilution 6	28.58	28.57	29.34	28.15	28.14	27.08	28.83	28.17	27.6	28.2	27.99	28.44	28.41	28.67	28.34	30.92	31	31.09	30.18	30.84	31.1		P value summary	ns
	Dilution 7	28.62	30.04	29.34	28.02	27.61	27.02	28.58	28.38	27.38	28.2	27.98	28.21	28.77	29	29.05	31.16	31.12	31.16	31.07	31.1	31		Are SDs significantly different (P < 0.05)?	No
	Dilution 8	30.36	29.91	29.5	28.07	27.72	27.11	28.64	28.32	27.02	28.01	28.08	27.96	27.01	28.06	27.45	30.87	30.99	31.08	30.9	30.88	30.9
Reference 3	Dilution 1	30.8	30.51	29.44	28.3	27.57	27.01	28.65	28.43	27.05	28.02	27.94	28	27.31	27.76	27.85	31.3	31.16	31.01	30.87	31.16	30.96		Bartlett's test
	Dilution 2	30.59	30.27	28.98	28.2	27.64	26.99	28.41	28.54	27.15	28.25	28.12	28.28	28.82	28.86	28.51	30.96	30.7	30.9	30.93	31.1	31.02		Bartlett's statistic (corrected)	3.09
	Dilution 3	30.09	30.03	29.23	28.19	27.52	27.08	29.14	28.42	27.65	28.18	28.1	28.17	27.67	28.31	28.06	30.93	30.9	31.02	30.69	30.89	30.86		P value	0.2133
	Dilution 4	30.16	29.85	29.21	28.18	27.37	26.99	28.42	28.4	27.31	28.18	28.08	27.96	28.68	28.42	28.53	30.99	31.02	30.99	30.71	31.11	30.97		P value summary	ns
	Dilution 5	28.55	28.39	29.1	29.09	28.3	27.1	28.75	28.28	27.32	27.98	28.11	28.29	27.73	28.19	28.11	30.67	30.95	31.19	30.82	31.11	31.25		Are SDs significantly different (P < 0.05)?	No
	Dilution 6	28.89	28.34	27.84	29.26	28.25	27.02	28.49	28.34	27.01	28.17	28.13	28.32	28.24	28.41	28.3	30.78	31.1	31.1	30.65	31.06	31.01
	Dilution 7	30.57	30.08	29.34	28.59	27.61	26.99	28.23	28.1	27.13	28.19	28.06	28.31	28.81	28.6	28.78	31.13	29.51	29.69	30.71	31.14	31.09		ANOVA table	SS	DF	MS	F (DFn, DFd)	P value
	Dilution 8	30.54	30.21	29.01	28.07	27.55	27.05	28.71	28.29	27.13	28.07	28	28.18	27.17	27.82	27.83	30.93	31.05	31.21	30.72	30.75	30.99		Treatment (between columns)	156.9	2	78.43	F (2, 212) = 176.0	P<0.0001
																								Residual (within columns)	94.46	212	0.4456
ND= Not done																								Total	251.3	214
																								Data summary
																								Number of treatments (columns)	3
																								Number of values (total)	215
																								Table Analyzed	IC for Avian LODs	IC for Avian LODs
																								Column B	IndiMix-IC	Fast-IC
																								vs.	vs.	vs.
																								Column A	AgPath-IC	AgPath-IC
																								Unpaired t test with Welch's correction
																								P value	<0.0001	<0.0001
																								P value summary	****	****
																								Significantly different (P < 0.05)?	Yes	Yes
																								One- or two-tailed P value?	Two-tailed	Two-tailed
																								Welch-corrected t, df	t=17.59, df=136.2	t=13.64, df=139.9
																								How large is the effect?
																								Mean of column A	29.68	29.68
																								Mean of column B	27.72	28.09
																								Difference between means (B - A) ± SEM	-1.964 ± 0.1116	-1.597 ± 0.1171
																								95% confidence interval	-2.185 to -1.743	-1.829 to -1.366
																								R squared (eta squared)	0.6944	0.571
																								F test to compare variances
																								F, DFn, Dfd	1.521, 71, 71	1.233, 71, 70
																								P value	0.0794	0.3825
																								P value summary	ns	ns
																								Significantly different (P < 0.05)?	No	No
																								Data analyzed
																								Sample size, column A	72	72
																								Sample size, column B	72	71

## Sheet: S6 - D se & sp
Supplemental data S6. Influenza A virus (IAV) CT values from AgPath-ID with or without Xeno and IndiMix JOE with intype IC using the NAHLN and FRV protocols with avian, milk and semen positive and negative samples
Sample type		avian							milk						semen
RT-PCR chemistry		AgPath-ID			IndiMix JOE				AgPath-ID	IndiMix JOE FRV					AgPath-ID	IndiMix JOE FRV			Table Analyzed	Avian Dse-Dsp
Internal Control		NA	intype IC						Xeno	intype IC					Xeno	intype IC			Data sets analyzed	A, B, D
	Number of values	20	20	20	20	20			100	100	32	32			27	27	27		Distribution assumption	Normal (Gaussian)
	Mean	28.42	29.34	28.18	28.62	28.4			30.14	30.48	31.68	31.35			26.92	25.62	25.56
	Standard Deviation	3.664	3.487	3.804	3.866	3.712			5.25	5.689	4.474	4.064			2.206	1.969	1.9		ANOVA summary
	Standard Error of Mean	0.8193	0.7798	0.8506	0.8645	0.83			0.525	0.5689	0.7909	0.7184			0.4245	0.3789	0.3656		F	0.3331
	Lower 95% CI of mean	26.71	27.7	26.4	26.81	26.66			29.1	29.35	30.07	29.89			26.04	24.84	24.81		P value	0.7181
	Upper 95% CI of mean	30.14	30.97	29.96	30.43	30.13			31.18	31.61	33.3	32.82			27.79	26.39	26.31		P value summary	ns
Sample ID	Sample matrix	Gold Standard	Replicate 1	Replicate 2	Replicate 1	Replicate 2		Sample ID	Gold Standard	Replicate 1		Replicate 2		Sample ID	Gold Standard	Replicate 1	Replicate 2		Significant diff. among means (P < 0.05)?	No
Avian IAV POS-1	OP/C swab	34.82	35.92	35.47	35.19	34.61		Milk IAV POS-1	37.08	37.52		37.02		Semen IAV POS-1	30.73	30.35	27.37		R squared	0.01155
Avian IAV POS-2	OP/C swab	27.79	29.42	27.72	28.17	28.22		Milk IAV POS-2	36.06	36.14		36.69		Semen IAV POS-2	31.21	28.14	28.52
Avian IAV POS-3	spiked pooled tissues 1	26.18	26.85	25.68	26.14	26.14		Milk IAV POS-3	36.7	36.86		37.37		Semen IAV POS-3	25.23	24.69	24.44		Brown-Forsythe test
Avian IAV POS-4	spiked pooled tissues 2	29.36	30.43	29.1	29.09	29.37		Milk IAV POS-4	33.82	34.19		34.18		Semen IAV POS-4	26.92	23.35	24.36		F (DFn, DFd)	0.06018 (2, 57)
Avian IAV POS-5	spiked pooled tissues 5	34.22	34.28	33.85	35.34	34.1		Milk IAV POS-5	31.95	32.69		32.15		Semen IAV POS-5	30.91	27.66	28.8		P value	0.9417
Avian IAV POS-6	spiked pooled tissues 6	31.61	31.91	32	32.37	32.1		Milk IAV POS-6	34.43	35.4		35.03		Semen IAV POS-6	25.46	23.8	24.18		P value summary	ns
Avian IAV POS-7	spiked pooled tissues 4	30.4	31.41	29.77	29.57	29.63		Milk IAV POS-7	30.51	30.15		29.82		Semen IAV POS-7	26.47	23.54	23.87		Are SDs significantly different (P < 0.05)?	No
Avian IAV POS-8	OP/C swab	24.02	25.29	23.79	24.43	24.13		Milk IAV POS-8	29.82	30.06		30.24		Semen IAV POS-8	24.87	24.15	24.41
Avian IAV POS-9	OP/C swab	31.86	32.61	31.38	32.09	31.77		Milk IAV POS-9	37.85	38.28		37.59		Semen IAV POS-9	26.94	24.26	22.84		Bartlett's test
Avian IAV POS-10	spiked pooled tissues 7	26.56	27.32	26.17	26.54	26.53		Milk IAV POS-10	32.81	33.38		33.51		Semen IAV POS-10	28.41	26.61	26.67		Bartlett's statistic (corrected)	0.1977
Avian IAV POS-11	OP/C swab	20.91	22.33	20.71	21.06	20.76		Milk IAV POS-11	33	33.16		33.8		Semen IAV POS-11	27.53	27.2	27.71		P value	0.9059
Avian IAV POS-12	OP/C swab	26.92	27.27	26.36	26.88	26.76		Milk IAV POS-12	35.1	35.8		35.98		Semen IAV POS-12	23.78	23.53	23.74		P value summary	ns
Avian IAV POS-13	OP/C swab	23.67	24.36	23.3	23.67	23.54		Milk IAV POS-13	33	33.8		33.35		Semen IAV POS-13	27.63	25.1	24.62		Are SDs significantly different (P < 0.05)?	No
Avian IAV POS-14	OP/C swab	30.24	30.91	29.78	30.16	30.14		Milk IAV POS-14	29.35	29.4		29.31		Semen IAV POS-14	28.16	27.5	27.77
Avian IAV POS-15	spiked pooled tissues 3	32.65	33.72	33.22	34.32	33.67		Milk IAV POS-15	29.68	29.44		29.42		Semen IAV POS-15	23.93	24.11	23.78		ANOVA table	SS	DF	MS	F (DFn, DFd)	P value
Avian IAV POS-16	OP/C swab	23.91	25.73	23.86	24.36	24.1		Milk IAV POS-16	29.64	28.99		29.73		Semen IAV POS-16	28.42	27.98	27.42		Treatment (between columns)	8.985	2	4.492	F (2, 57) = 0.3331	P=0.7181
Avian IAV POS-17	spiked pooled tissues 10	28.33	29.13	27.72	28.05	27.93		Milk IAV POS-17	30.3	29.61		29.36		Semen IAV POS-17	27.06	27.86	28.04		Residual (within columns)	768.8	57	13.49
Avian IAV POS-18	OP/C swab	27.4	29.04	27.32	27.82	27.5		Milk IAV POS-18	31.18	31.57		32.49		Semen IAV POS-18	25.55	25.46	23.9		Total	777.8	59
Avian IAV POS-19	spiked pooled tissues 8	27.97	28.74	27.46	27.7	27.64		Milk IAV POS-19	31.2	31.93		32.32		Semen IAV POS-19	28.99	25.25	25.57
Avian IAV POS-20	spiked pooled tissues 9	29.61	30.04	29	29.46	29.3		Milk IAV POS-20	31.88	32.03		30.65		Semen IAV POS-20	26.68	24.9	25.54		Data summary
Avian IAV Neg-1	Lung	40	40	40	40	40		Milk IAV POS-21	31.97	32.44		32.64		Semen IAV POS-21	26.94	26.41	27.72		Number of treatments (columns)	3
Avian IAV Neg-2	Lung, liver, intestine, brain	40	40	40	40	40		Milk IAV POS-22	36.88	38.76		36.4		Semen IAV POS-22	23.08	22.92	23.33		Number of values (total)	60
Avian IAV Neg-3	Lung, kidney, intestine, brain	40	40	40	40	40		Milk IAV POS-23	33.68	34.38		29.73		Semen IAV POS-23	26.71	23.61	23.73
Avian IAV Neg-4	Lung	40	40	40	40	40		Milk IAV POS-24	34.55	36.31		30.16		Semen IAV POS-24	27.83	26.79	27.12
Avian IAV Neg-5	OP swabs	40	40	40	40	40		Milk IAV POS-25	22.97	22.92		23.31		Semen IAV POS-25	23.8	23.73	23.49		Table Analyzed	Milk DSe-Dsp	Semen Dse-Dsp
Avian IAV Neg-6	OP swabs	40	40	40	40	40		Milk IAV POS-26	27.58	27.91		28.4		Semen IAV POS-26	29.08	28.24	27.16
Avian IAV Neg-7	OP swabs	40	40	40	40	40		Milk IAV POS-27	33.01	33.85		33.92		Semen IAV POS-27	24.41	24.48	24.02		Column B	IndiMix 1	IndiMix 1
Avian IAV Neg-8	OP swabs	40	40	40	40	40		Milk IAV POS-28	28.46	29.07		28.51		Semen IAV Neg-1	40	40	40		vs.	vs.	vs.
Avian IAV Neg-9	Trachea swabs	40	40	40	40	40		Milk IAV POS-29	22.42	22.69		22.12		Semen IAV Neg-2	40	40	40		Column A	AgPath	IAV1
Avian IAV Neg-10	Trachea swabs	40	40	40	40	40		Milk IAV POS-30	20.81	20.88		24		Semen IAV Neg-3	40	40	40
Avian IAV Neg-11	OP swabs, lung	40	40	40	40	40		Milk IAV POS-31	26.41	26.48		26.23		Semen IAV Neg-4	40	40	40		Unpaired t test with Welch's correction
Avian IAV Neg-12	Lung	40	40	40	40	40		Milk IAV POS-32	27.99	27.79		27.82		Semen IAV Neg-5	40	40	40		P value	0.1094	0.0265
Avian IAV Neg-13	Liver	40	40	40	40	40		Milk IAV POS-33	35.58	39.37				Semen IAV Neg-6	40	40	40		P value summary	ns	*
Avian IAV Neg-14	Trachea swab	40	40	40	40	40		Milk IAV POS-34	35.43	35.89				Semen IAV Neg-7	40	40	40		Significantly different (P < 0.05)?	No	Yes
Avian IAV Neg-15	cloacal swab	40	40	40	40	40		Milk IAV POS-35	32.63	33.65				Semen IAV Neg-8	40	40	40		One- or two-tailed P value?	Two-tailed	Two-tailed
Avian IAV Neg-16	OP swabs	40	40	40	40	40		Milk IAV POS-36	35.51	36.62				Semen IAV Neg-9	40	40	40		Welch-corrected t, df	t=1.625, df=60.65	t=2.285, df=51.35
Avian IAV Neg-17	Trachea swab	40	40	40	40	40		Milk IAV POS-37	34.34	35.71				Semen IAV Neg-10	40	40	40
Avian IAV Neg-18	Trachea swab	40	40	40	40	40		Milk IAV POS-38	36.62	37.65				Semen IAV Neg-11	40	40	40		How large is the effect?
Avian IAV Neg-19	Trachea swab	40	40	40	40	40		Milk IAV POS-39	37.9	39.87				Semen IAV Neg-12	40	40	40		Mean of column A	30.14	26.92
Avian IAV Neg-20	Trachea swab	40	40	40	40	40		Milk IAV POS-40	24.48	24.48				Semen IAV Neg-13	40	40	40		Mean of column B	31.68	25.62
Avian IAV Neg-21	Trachea swab	40	40	40	40	40		Milk IAV POS-41	37.71	37.95				Semen IAV Neg-14	40	40	40		Difference between means (B - A) ± SEM	1.543 ± 0.9493	-1.300 ± 0.5690
Avian IAV Neg-22	Trachea swab	40	40	40	40	40		Milk IAV POS-42	36.62	37.13				Semen IAV Neg-15	40	40	40		95% confidence interval	-0.3559 to 3.441	-2.443 to -0.1582
Avian IAV Neg-23	Trachea swab	40	40	40	40	40		Milk IAV POS-43	38.25	39.55				Semen IAV Neg-16	40	40	40		R squared (eta squared)	0.04172	0.09233
Avian IAV Neg-24	Trachea swab	40	40	40	40	40		Milk IAV POS-44	38.25	38.36				Semen IAV Neg-17	40	40	40
Avian IAV Neg-25	Trachea swab	40	40	40	40	40		Milk IAV POS-45	40	39.22				Semen IAV Neg-18	40	40	40		F test to compare variances
Avian IAV Neg-26	Trachea swab	40	40	40	40	40		Milk IAV POS-46	31.07	31.06				Semen IAV Neg-19	40	40	40		F, DFn, Dfd	1.377, 99, 31	1.255, 26, 26
Avian IAV Neg-27	Trachea swab	40	40	40	40	40		Milk IAV POS-47	33.84	34.39				Semen IAV Neg-20	40	40	40		P value	0.3114	0.5672
Avian IAV Neg-28	Trachea swab	40	40	40	40	40		Milk IAV POS-48	37.08	37.52				Semen IAV Neg-21	40	40	40		P value summary	ns	ns
Avian IAV Neg-29	Trachea swab	40	40	40	40	40		Milk IAV POS-49	26.24	25.8				Semen IAV Neg-22	40	40	40		Significantly different (P < 0.05)?	No	No
Avian IAV Neg-30	Trachea swab	40	40	40	40	40		Milk IAV POS-50	37.33	38.93				Semen IAV Neg-23	40	40	40
Avian IAV Neg-31	OP swabs	40	40	40	40	40		Milk IAV POS-51	36.99	39.74				Semen IAV Neg-24	40	40	40		Data analyzed
Avian IAV Neg-32	OP swabs	40	40	40	40	40		Milk IAV POS-52	30.78	30.9				Semen IAV Neg-25	40	40	40		Sample size, column A	100	27
Avian IAV Neg-33	OP swabs	40	40	40	40	40		Milk IAV POS-53	29.98	30.24				Semen IAV Neg-26	40	40	40		Sample size, column B	32	27
								Milk IAV POS-54	37.3	39.02				Semen IAV Neg-27	40	40	40
								Milk IAV POS-55	27.45	27.35				Semen IAV Neg-28	40	40	40			Avian-AgPath/intype	Avian -IndiMix	Milk- IndiMix	Semen-IndiMix
								Milk IAV POS-56	19.95	19.82				Semen IAV Neg-29	40	40	40		Pearson r
								Milk IAV POS-57	18.21	17.95				Semen IAV Neg-30	40	40	40		r	0.9944	0.9974	0.9351	0.8921
								Milk IAV POS-58	16.72	16.74									95% confidence interval	0.9855 to 0.9978	0.9934 to 0.9990	0.8701 to 0.9681	0.7747 to 0.9500
NA= Not applicable								Milk IAV POS-59	25.19	24.82									R squared	0.9888	0.9949	0.8744	0.7958
Undet= PCR Negative								Milk IAV POS-60	27.38	27
								Milk IAV POS-61	21.09	20.94									P value
								Milk IAV POS-62	28.97	28.9									P (two-tailed)	<0.0001	<0.0001	<0.0001	<0.0001
								Milk IAV POS-63	31.02	31.43									P value summary	****	****	****	****
								Milk IAV POS-64	33.3	34.03									Significant? (alpha = 0.05)	Yes	Yes	Yes	Yes
								Milk IAV POS-65	27.97	27.88
								Milk IAV POS-66	27.08	26.96									Number of XY Pairs	20	20	32	27
								Milk IAV POS-67	25.45	25.38
								Milk IAV POS-68	29.05	29.06									Table Analyzed	Avian Dse-Dsp	Avian Dse-Dsp	Milk DSe-Dsp	Semen Dse-Dsp
								Milk IAV POS-69	26.29	26.23
								Milk IAV POS-70	27.38	27.22									Column C	AgPath with intype IC	IndiMix with intype IC	Indimix 2	IndiMix 2
								Milk IAV POS-71	35.11	36.02									vs.	vs.	vs.	vs.	vs.
								Milk IAV POS-72	30.56	30.92									Column B	AgPath with intype IC	IndiMix with intype IC	IndiMix 1	IndiMix 1
								Milk IAV POS-73	20.26	20.1
								Milk IAV POS-74	24.57	24.47									Unpaired t test with Welch's correction
								Milk IAV POS-75	31.99	31.97									P value	0.3336	0.8456	0.7569	0.9164
								Milk IAV POS-76	32.22	32.79									P value summary	ns	ns	ns	ns
								Milk IAV POS-77	26.89	27.01									Significantly different (P < 0.05)?	No	No	No	No
								Milk IAV POS-78	27.73	27.97									One- or two-tailed P value?	Two-tailed	Two-tailed	Two-tailed	Two-tailed
								Milk IAV POS-79	27.13	27.19									Welch-corrected t, df	t=0.9794, df=37.70	t=0.1961, df=37.94	t=0.3109, df=61.44	t=0.1055, df=51.93
								Milk IAV POS-80	21.65	21.62
								Milk IAV POS-81	22.06	21.96									How large is the effect?
								Milk IAV POS-82	22.1	22.05									Mean of column B	29.33	28.63	31.68	25.62
								Milk IAV POS-83	22.21	22.02									Mean of column C	28.2	28.39	31.35	25.56
								Milk IAV POS-84	30.98	31.25									Difference between means (C - B) ± SEM	-1.130 ± 1.154	-0.2350 ± 1.198	-0.3322 ± 1.068	-0.05556 ± 0.5265
								Milk IAV POS-85	26.45	26.33									95% confidence interval	-3.466 to 1.206	-2.661 to 2.191	-2.468 to 1.804	-1.112 to 1.001
								Milk IAV POS-86	27.64	27.54									R squared (eta squared)	0.02481	0.001013	0.001571	0.0002143
								Milk IAV POS-87	29.03	28.88
								Milk IAV POS-88	33.91	34.41									F test to compare variances
								Milk IAV POS-89	24.44	24.22									F, DFn, Dfd	1.195, 19, 19	1.080, 19, 19	1.212, 31, 31	1.075, 26, 26
								Milk IAV POS-90	27.33	27.41									P value	0.7016	0.8688	0.5959	0.856
								Milk IAV POS-91	20.29	20.04									P value summary	ns	ns	ns	ns
								Milk IAV POS-92	27.21	26.96									Significantly different (P < 0.05)?	No	No	No	No
								Milk IAV POS-93	32.11	32.38
								Milk IAV POS-94	29.33	29.17									Data analyzed
								Milk IAV POS-95	25.15	24.73									Sample size, column B	20	20	32	27
								Milk IAV POS-96	27.93	27.84									Sample size, column C	20	20	32	27
								Milk IAV POS-97	32.72	32.99
								Milk IAV POS-98	29.54	29.65
								Milk IAV POS-99	30.35	30.57
								Milk IAV POS-100	36.71	38.95
								Milk IAV Neg 1	40	40
								Milk IAV Neg 2	40	40
								Milk IAV Neg 3	40	40
								Milk IAV Neg 4	40	40
								Milk IAV Neg 5	40	40
								Milk IAV Neg 6	40	40
								Milk IAV Neg 7	40	40
								Milk IAV Neg 8	40	40
								Milk IAV Neg 9	40	40
								Milk IAV Neg 10	40	40
								Milk IAV Neg 11	40	40
								Milk IAV Neg 12	40	40
								Milk IAV Neg 13	40	40
								Milk IAV Neg 14	40	40
								Milk IAV Neg 15	40	40
								Milk IAV Neg 16	40	40
								Milk IAV Neg 17	40	40
								Milk IAV Neg 18	40	40
								Milk IAV Neg 19	40	40
								Milk IAV Neg 20	40	40
								Milk IAV Neg 21	40	40
								Milk IAV Neg 22	40	40
								Milk IAV Neg 23	40	40
								Milk IAV Neg 24	40	40
								Milk IAV Neg 25	40	40
								Milk IAV Neg 26	40	40
								Milk IAV Neg 27	40	40
								Milk IAV Neg 28	40	40
								Milk IAV Neg 29	40	40
								Milk IAV Neg 30	40	40
								Milk IAV Neg 31	40	40
								Milk IAV Neg 32	40	40
								Milk IAV Neg 33	40	40
								Milk IAV Neg 34	40	40
								Milk IAV Neg 35	40	40
								Milk IAV Neg 36	40	40
								Milk IAV Neg 37	40	40
								Milk IAV Neg 38	40	40
								Milk IAV Neg 39	40	40
								Milk IAV Neg 40	40	40
								Milk IAV Neg 41	40	40
								Milk IAV Neg 42	40	40
								Milk IAV Neg 43	40	40
								Milk IAV Neg 44	40	40
								Milk IAV Neg 45	40	40
								Milk IAV Neg 46	40	40
								Milk IAV Neg 47	40	40
								Milk IAV Neg 48	40	40
								Milk IAV Neg 49	40	40
								Milk IAV Neg 50	40	40
								Milk IAV Neg 51	40	40
								Milk IAV Neg 52	40	40
								Milk IAV Neg 53	40	40
								Milk IAV Neg 54	40	40
								Milk IAV Neg 55	40	40
								Milk IAV Neg 56	40	40
								Milk IAV Neg 57	40	40
								Milk IAV Neg 58	40	40
								Milk IAV Neg 59	40	40
								Milk IAV Neg 60	40	40
								Milk IAV Neg 61	40	40
								Milk IAV Neg 62	40	40
								Milk IAV Neg 63	40	40
								Milk IAV Neg 64	40	40
								Milk IAV Neg 65	40	40
								Milk IAV Neg 66	40	40
								Milk IAV Neg 67	40	40
								Milk IAV Neg 68	40	40
								Milk IAV Neg 69	40	40
								Milk IAV Neg 70	40	40
								Milk IAV Neg 71	40	40
								Milk IAV Neg 72	40	40
								Milk IAV Neg 73	40	40
								Milk IAV Neg 74	40	40
								Milk IAV Neg 75	40	40
								Milk IAV Neg 76	40	40
								Milk IAV Neg 77	40	40
								Milk IAV Neg 78	40	40
								Milk IAV Neg 79	40	40
								Milk IAV Neg 80	40	40
								Milk IAV Neg 81	40	40
								Milk IAV Neg 82	40	40
								Milk IAV Neg 83	40	40
								Milk IAV Neg 84	40	40
								Milk IAV Neg 85	40	40
								Milk IAV Neg 86	40	40
								Milk IAV Neg 87	40	40
								Milk IAV Neg 88	40	40
								Milk IAV Neg 89	40	40
								Milk IAV Neg 90	40	40
								Milk IAV Neg 91	40	40
								Milk IAV Neg 92	40	40
								Milk IAV Neg 93	40	40
								Milk IAV Neg 94	40	40
								Milk IAV Neg 95	40	40
								Milk IAV Neg 96	40	40
								Milk IAV Neg 97	40	40
								Milk IAV Neg 98	40	40
								Milk IAV Neg 99	40	40
								Milk IAV Neg 100	40	40
								Milk IAV Neg 101	40	40
								Milk IAV Neg 102	40	40
								Milk IAV Neg 103	40	40
								Milk IAV Neg 104	40	40
								Milk IAV Neg 105	40	40
								Milk IAV Neg 106	40	40
								Milk IAV Neg 107	40	40
								Milk IAV Neg 108	40	40
								Milk IAV Neg 109	40	40
								Milk IAV Neg 110	40	40
								Milk IAV Neg 111	40	40
								Milk IAV Neg 112	40	40
								Milk IAV Neg 113	40	40
								Milk IAV Neg 114	40	40
								Milk IAV Neg 115	40	40
								Milk IAV Neg 116	40	40
								Milk IAV Neg 117	40	40
								Milk IAV Neg 118	40	40
								Milk IAV Neg 119	40	40
								Milk IAV Neg 120	40	40
								Milk IAV Neg 121	40	40
								Milk IAV Neg 122	40	40
								Milk IAV Neg 123	40	40
								Milk IAV Neg 124	40	40
								Milk IAV Neg 125	40	40
								Milk IAV Neg 126	40	40
								Milk IAV Neg 127	40	40
								Milk IAV Neg 128	40	40
								Milk IAV Neg 129	40	40
								Milk IAV Neg 130	40	40
								Milk IAV Neg 131	40	40
								Milk IAV Neg 132	40	40
								Milk IAV Neg 133	40	40
								Milk IAV Neg 134	40	40
								Milk IAV Neg 135	40	40
								Milk IAV Neg 136	40	40
								Milk IAV Neg 137	40	40
								Milk IAV Neg 138	40	40
								Milk IAV Neg 139	40	40
								Milk IAV Neg 140	40	40
								Milk IAV Neg 141	40	40
								Milk IAV Neg 142	40	40
								Milk IAV Neg 143	40	40
								Milk IAV Neg 144	40	40
								Milk IAV Neg 145	40	40
								Milk IAV Neg 146	40	40
								Milk IAV Neg 147	40	40
								Milk IAV Neg 148	40	40
								Milk IAV Neg 149	40	40
								Milk IAV Neg 150	40	40
								Milk IAV Neg 151	40	40
								Milk IAV Neg 152	40	40
								Milk IAV Neg 153	40	40
								Milk IAV Neg 154	40	40
								Milk IAV Neg 155	40	40
								Milk IAV Neg 156	40	40
								Milk IAV Neg 157	40	40
								Milk IAV Neg 158	40	40
								Milk IAV Neg 159	40	40
								Milk IAV Neg 160	40	40
								Milk IAV Neg 161	40	40
								Milk IAV Neg 162	40	40
								Milk IAV Neg 163	40	40
								Milk IAV Neg 164	40	40
								Milk IAV Neg 165	40	40
								Milk IAV Neg 166	40	40
								Milk IAV Neg 167	40	40
								Milk IAV Neg 168	40	40
								Milk IAV Neg 169	40	40
								Milk IAV Neg 170	40	40
								Milk IAV Neg 171	40	40
								Milk IAV Neg 172	40	40
								Milk IAV Neg 173	40	40
								Milk IAV Neg 174	40	40
								Milk IAV Neg 175	40	40
								Milk IAV Neg 176	40	40
								Milk IAV Neg 177	40	40
								Milk IAV Neg 178	40	40
								Milk IAV Neg 179	40	40
								Milk IAV Neg 180	40	40
								Milk IAV Neg 181	40	40
								Milk IAV Neg 182	40	40
								Milk IAV Neg 183	40	40
								Milk IAV Neg 184	40	40
								Milk IAV Neg 185	40	40
								Milk IAV Neg 186	40	40
								Milk IAV Neg 187	40	40
								Milk IAV Neg 188	40	40
								Milk IAV Neg 189	40	40
								Milk IAV Neg 190	40	40
								Milk IAV Neg 191	40	40
								Milk IAV Neg 192	40	40
								Milk IAV Neg 193	40	40
								Milk IAV Neg 194	40	40
								Milk IAV Neg 195	40	40
								Milk IAV Neg 196	40	40
								Milk IAV Neg 197	40	40
								Milk IAV Neg 198	40	40
								Milk IAV Neg 199	40	40
								Milk IAV Neg 200	40	40
								Milk IAV Neg 201	40	40
								Milk IAV Neg 202	40	40
								Milk IAV Neg 203	40	40
								Milk IAV Neg 204	40	40
								Milk IAV Neg 205	40	40
								Milk IAV Neg 206	40	40
								Milk IAV Neg 207	40	40
								Milk IAV Neg 208	40	40
								Milk IAV Neg 209	40	40
								Milk IAV Neg 210	40	40
								Milk IAV Neg 211	40	40
								Milk IAV Neg 212	40	40
								Milk IAV Neg 213	40	40
								Milk IAV Neg 214	40	40
								Milk IAV Neg 215	40	40
								Milk IAV Neg 216	40	40
								Milk IAV Neg 217	40	40
								Milk IAV Neg 218	40	40
								Milk IAV Neg 219	40	40
								Milk IAV Neg 220	40	40
								Milk IAV Neg 221	40	40
								Milk IAV Neg 222	40	40
								Milk IAV Neg 223	40	40
								Milk IAV Neg 224	40	40
								Milk IAV Neg 225	40	40
								Milk IAV Neg 226	40	40
								Milk IAV Neg 227	40	40
								Milk IAV Neg 228	40	40
								Milk IAV Neg 229	40	40
								Milk IAV Neg 230	40	40
								Milk IAV Neg 231	40	40

## Sheet: Copy of IAV LODs Avian
Reference Strain	Target	Target	Rep 1	Rep 2	Rep 3	Master mix
IAV Reference 1	IAV	IAV Ref 1 10^-1	22.4168	23.8871	23.4515	AgPath-ID (no IC)
IAV Reference 1	IAV	IAV Ref 1 10^-2	27.336	27.6944	27.0832	AgPath-ID (no IC)
IAV Reference 1	IAV	IAV Ref 1 10^-3	30.7177	31.5038	30.7371	AgPath-ID (no IC)
IAV Reference 1	IAV	IAV Ref 1 10^-4	34.4064	34.4073	34.5419	AgPath-ID (no IC)
IAV Reference 1	IAV	IAV Ref 1 10^-5	37.9293	38.2453	37.0617	AgPath-ID (no IC)
IAV Reference 1	IAV	IAV Ref 1 10^-6	Undet	Undet	Undet	AgPath-ID (no IC)
IAV Reference 1	IAV	IAV Ref 1 10^-7	Undet	Undet	Undet	AgPath-ID (no IC)
IAV Reference 1	IAV	IAV Ref 1 10^-8	Undet	Undet	Undet	AgPath-ID (no IC)
IAV Reference 2	IAV	IAV Ref 2 10^-1	20.4289	20.4298	20.1593	AgPath-ID (no IC)
IAV Reference 2	IAV	IAV Ref 2 10^-2	24.1947	23.9684	23.7411	AgPath-ID (no IC)
IAV Reference 2	IAV	IAV Ref 2 10^-3	27.7825	27.3757	27.342	AgPath-ID (no IC)
IAV Reference 2	IAV	IAV Ref 2 10^-4	31.0764	30.6629	30.6715	AgPath-ID (no IC)
IAV Reference 2	IAV	IAV Ref 2 10^-5	34.5265	35.3718	34.594	AgPath-ID (no IC)
IAV Reference 2	IAV	IAV Ref 2 10^-6	38.0267	37.2362	36.5538	AgPath-ID (no IC)
IAV Reference 2	IAV	IAV Ref 2 10^-7	Undet	Undet	Undet	AgPath-ID (no IC)
IAV Reference 2	IAV	IAV Ref 2 10^-8	Undet	Undet	Undet	AgPath-ID (no IC)
IAV Reference 3	IAV	IAV Ref 3 10^-1	20.4943	20.1877	20.2305	AgPath-ID (no IC)
IAV Reference 3	IAV	IAV Ref 3 10^-2	24.2531	24.12	23.9916	AgPath-ID (no IC)
IAV Reference 3	IAV	IAV Ref 3 10^-3	27.8724	27.5756	27.5807	AgPath-ID (no IC)
IAV Reference 3	IAV	IAV Ref 3 10^-4	31.4121	30.9131	30.9727	AgPath-ID (no IC)
IAV Reference 3	IAV	IAV Ref 3 10^-5	34.2659	33.9251	35.4078	AgPath-ID (no IC)
IAV Reference 3	IAV	IAV Ref 3 10^-6	37.387	37.3799	37.2377	AgPath-ID (no IC)
IAV Reference 3	IAV	IAV Ref 3 10^-7	Undet	Undet	Undet	AgPath-ID (no IC)
IAV Reference 3	IAV	IAV Ref 3 10^-8	Undet	Undet	Undet	AgPath-ID (no IC)
APMV-1 Reference 1	APMV-1	APMV-1 Ref 1 10^-1	21.4125	21.4945	21.4873	AgPath-ID (no IC)
APMV-1 Reference 1	APMV-1	APMV-1 Ref 1 10^-2	24.9385	24.971	24.5849	AgPath-ID (no IC)
APMV-1 Reference 1	APMV-1	APMV-1 Ref 1 10^-3	28.1512	28.5519	28.3738	AgPath-ID (no IC)
APMV-1 Reference 1	APMV-1	APMV-1 Ref 1 10^-4	31.4605	31.9865	31.8107	AgPath-ID (no IC)
APMV-1 Reference 1	APMV-1	APMV-1 Ref 1 10^-5	34.8641	35.8522	34.2834	AgPath-ID (no IC)
APMV-1 Reference 1	APMV-1	APMV-1 Ref 1 10^-6	38.1608	Undet	37.2858	AgPath-ID (no IC)
APMV-1 Reference 1	APMV-1	APMV-1 Ref 1 10^-7	Undet	Undet	Undet	AgPath-ID (no IC)
APMV-1 Reference 1	APMV-1	APMV-1 Ref 1 10^-8	Undet	Undet	Undet	AgPath-ID (no IC)
APMV-1 Reference 2	APMV-1	APMV-1 Ref 2 10^-1	23.6294	23.5818	23.1075	AgPath-ID (no IC)
APMV-1 Reference 2	APMV-1	APMV-1 Ref 2 10^-2	27.0819	27.1548	26.8122	AgPath-ID (no IC)
APMV-1 Reference 2	APMV-1	APMV-1 Ref 2 10^-3	30.5621	30.727	30.0651	AgPath-ID (no IC)
APMV-1 Reference 2	APMV-1	APMV-1 Ref 2 10^-4	34.9482	34.8295	34.1095	AgPath-ID (no IC)
APMV-1 Reference 2	APMV-1	APMV-1 Ref 2 10^-5	38.7784	Undet	37.2196	AgPath-ID (no IC)
APMV-1 Reference 2	APMV-1	APMV-1 Ref 2 10^-6	38.1722	Undet	Undet	AgPath-ID (no IC)
APMV-1 Reference 2	APMV-1	APMV-1 Ref 2 10^-7	Undet	Undet	Undet	AgPath-ID (no IC)
APMV-1 Reference 2	APMV-1	APMV-1 Ref 2 10^-8	Undet	Undet	Undet	AgPath-ID (no IC)
APMV-1 Reference 3	APMV-1	APMV-1 Ref 3 10^-1	21.0799	20.4842	20.2849	AgPath-ID (no IC)
APMV-1 Reference 3	APMV-1	APMV-1 Ref 3 10^-2	24.3561	23.8373	23.7794	AgPath-ID (no IC)
APMV-1 Reference 3	APMV-1	APMV-1 Ref 3 10^-3	27.6486	27.2916	26.9971	AgPath-ID (no IC)
APMV-1 Reference 3	APMV-1	APMV-1 Ref 3 10^-4	31.0741	30.6952	30.7554	AgPath-ID (no IC)
APMV-1 Reference 3	APMV-1	APMV-1 Ref 3 10^-5	34.303	Undet*	33.5543	AgPath-ID (no IC)
APMV-1 Reference 3	APMV-1	APMV-1 Ref 3 10^-6	36.8858	37.2891	36.6646	AgPath-ID (no IC)
APMV-1 Reference 3	APMV-1	APMV-1 Ref 3 10^-7	Undet	Undet	Undet	AgPath-ID (no IC)
APMV-1 Reference 3	APMV-1	APMV-1 Ref 3 10^-8	Undet	Undet	Undet	AgPath-ID (no IC)
IAV Reference 1	IAV	IAV Ref 1 10^-1	24.8626	26.0131	25.0405	AgPath-ID with intype IC
IAV Reference 1	IAV	IAV Ref 1 10^-2	29.7961	29.657	28.7833	AgPath-ID with intype IC
IAV Reference 1	IAV	IAV Ref 1 10^-3	32.9757	33.0302	32.8908	AgPath-ID with intype IC
IAV Reference 1	IAV	IAV Ref 1 10^-4	36.2156	35.3274	36.6193	AgPath-ID with intype IC
IAV Reference 1	IAV	IAV Ref 1 10^-5	38.3684	39.0122	Undet	AgPath-ID with intype IC
IAV Reference 1	IAV	IAV Ref 1 10^-6	Undet	Undet	Undet	AgPath-ID with intype IC
IAV Reference 1	IAV	IAV Ref 1 10^-7	Undet	Undet	Undet	AgPath-ID with intype IC
IAV Reference 1	IAV	IAV Ref 1 10^-8	Undet	Undet	Undet	AgPath-ID with intype IC
IAV Reference 2	IAV	IAV Ref 2 10^-1	22.4609	22.575	21.7103	AgPath-ID with intype IC
IAV Reference 2	IAV	IAV Ref 2 10^-2	26.3811	25.9947	25.3061	AgPath-ID with intype IC
IAV Reference 2	IAV	IAV Ref 2 10^-3	29.9714	29.5153	28.983	AgPath-ID with intype IC
IAV Reference 2	IAV	IAV Ref 2 10^-4	33.4627	33.2796	32.4464	AgPath-ID with intype IC
IAV Reference 2	IAV	IAV Ref 2 10^-5	36.577	35.5405	36.8405	AgPath-ID with intype IC
IAV Reference 2	IAV	IAV Ref 2 10^-6	37.5407	Undet	Undet	AgPath-ID with intype IC
IAV Reference 2	IAV	IAV Ref 2 10^-7	Undet	Undet	Undet	AgPath-ID with intype IC
IAV Reference 2	IAV	IAV Ref 2 10^-8	Undet	Undet	Undet	AgPath-ID with intype IC
IAV Reference 3	IAV	IAV Ref 3 10^-1	22.4459	22.3522	21.3984	AgPath-ID with intype IC
IAV Reference 3	IAV	IAV Ref 3 10^-2	26.2149	26.076	25.0487	AgPath-ID with intype IC
IAV Reference 3	IAV	IAV Ref 3 10^-3	30.0725	29.5278	28.8423	AgPath-ID with intype IC
IAV Reference 3	IAV	IAV Ref 3 10^-4	33.7251	33.1152	32.8918	AgPath-ID with intype IC
IAV Reference 3	IAV	IAV Ref 3 10^-5	36.8985	34.794	35.1029	AgPath-ID with intype IC
IAV Reference 3	IAV	IAV Ref 3 10^-6	Undet	38.5004	38.3327	AgPath-ID with intype IC
IAV Reference 3	IAV	IAV Ref 3 10^-7	Undet	Undet	Undet	AgPath-ID with intype IC
IAV Reference 3	IAV	IAV Ref 3 10^-8	37.8231	Undet	Undet	AgPath-ID with intype IC
APMV-1 Reference 1	APMV-1	APMV-1 Ref 1 10^-1	22.3296	21.7148	21.8	AgPath-ID with intype IC
APMV-1 Reference 1	APMV-1	APMV-1 Ref 1 10^-2	25.8132	25.3152	24.7	AgPath-ID with intype IC
APMV-1 Reference 1	APMV-1	APMV-1 Ref 1 10^-3	29.2713	28.7942	28.8156	AgPath-ID with intype IC
APMV-1 Reference 1	APMV-1	APMV-1 Ref 1 10^-4	33.06	32.7307	32.4265	AgPath-ID with intype IC
APMV-1 Reference 1	APMV-1	APMV-1 Ref 1 10^-5	36.2581	36.9614	37.5714	AgPath-ID with intype IC
APMV-1 Reference 1	APMV-1	APMV-1 Ref 1 10^-6	Undet	Undet	38.78	AgPath-ID with intype IC
APMV-1 Reference 1	APMV-1	APMV-1 Ref 1 10^-7	Undet	Undet	Undet	AgPath-ID with intype IC
APMV-1 Reference 1	APMV-1	APMV-1 Ref 1 10^-8	Undet	Undet	Undet	AgPath-ID with intype IC
APMV-1 Reference 2	APMV-1	APMV-1 Ref 2 10^-1	24.2699	23.8729	23.3834	AgPath-ID with intype IC
APMV-1 Reference 2	APMV-1	APMV-1 Ref 2 10^-2	27.7268	27.5628	27.3357	AgPath-ID with intype IC
APMV-1 Reference 2	APMV-1	APMV-1 Ref 2 10^-3	31.5694	31.0803	31.4722	AgPath-ID with intype IC
APMV-1 Reference 2	APMV-1	APMV-1 Ref 2 10^-4	35.0648	35.7605	34.956	AgPath-ID with intype IC
APMV-1 Reference 2	APMV-1	APMV-1 Ref 2 10^-5	Undet	38.2035	37.6054	AgPath-ID with intype IC
APMV-1 Reference 2	APMV-1	APMV-1 Ref 2 10^-6	Undet	Undet	Undet	AgPath-ID with intype IC
APMV-1 Reference 2	APMV-1	APMV-1 Ref 2 10^-7	39.0108	Undet	Undet	AgPath-ID with intype IC
APMV-1 Reference 2	APMV-1	APMV-1 Ref 2 10^-8	Undet	Undet	Undet	AgPath-ID with intype IC
APMV-1 Reference 3	APMV-1	APMV-1 Ref 3 10^-1	21.3377	20.7052	19.9805	AgPath-ID with intype IC
APMV-1 Reference 3	APMV-1	APMV-1 Ref 3 10^-2	24.9926	23.9903	23.7873	AgPath-ID with intype IC
APMV-1 Reference 3	APMV-1	APMV-1 Ref 3 10^-3	28.264	27.6208	27.1963	AgPath-ID with intype IC
APMV-1 Reference 3	APMV-1	APMV-1 Ref 3 10^-4	32.1195	31.3524	30.709	AgPath-ID with intype IC
APMV-1 Reference 3	APMV-1	APMV-1 Ref 3 10^-5	36.4795	Undet*	35.4778	AgPath-ID with intype IC
APMV-1 Reference 3	APMV-1	APMV-1 Ref 3 10^-6	39.215	38.081	37.5582	AgPath-ID with intype IC
APMV-1 Reference 3	APMV-1	APMV-1 Ref 3 10^-7	Undet	39.315	Undet	AgPath-ID with intype IC
APMV-1 Reference 3	APMV-1	APMV-1 Ref 3 10^-8	Undet	Undet	Undet	AgPath-ID with intype IC
IAV Reference 1	IAV	IAV Ref 1 10^-1	22.6094	23.805	23.1842	IndiMix with intype IC
IAV Reference 1	IAV	IAV Ref 1 10^-2	27.7022	27.5564	26.8387	IndiMix with intype IC
IAV Reference 1	IAV	IAV Ref 1 10^-3	31.0917	30.7455	30.4327	IndiMix with intype IC
IAV Reference 1	IAV	IAV Ref 1 10^-4	35.2247	33.9933	34.3641	IndiMix with intype IC
IAV Reference 1	IAV	IAV Ref 1 10^-5	37.4268	36.7299	36.8749	IndiMix with intype IC
IAV Reference 1	IAV	IAV Ref 1 10^-6	Undet	Undet	38.6832	IndiMix with intype IC
IAV Reference 1	IAV	IAV Ref 1 10^-7	Undet	Undet	Undet	IndiMix with intype IC
IAV Reference 1	IAV	IAV Ref 1 10^-8	Undet	Undet	Undet	IndiMix with intype IC
IAV Reference 2	IAV	IAV Ref 2 10^-1	20.9303	20.8656	20.2053	IndiMix with intype IC
IAV Reference 2	IAV	IAV Ref 2 10^-2	24.5863	24.2665	23.6599	IndiMix with intype IC
IAV Reference 2	IAV	IAV Ref 2 10^-3	28.0977	27.6332	27.1979	IndiMix with intype IC
IAV Reference 2	IAV	IAV Ref 2 10^-4	31.5826	31.137	30.5958	IndiMix with intype IC
IAV Reference 2	IAV	IAV Ref 2 10^-5	36.811	34.1536	34.7452	IndiMix with intype IC
IAV Reference 2	IAV	IAV Ref 2 10^-6	Undet	37.8919	38.9083	IndiMix with intype IC
IAV Reference 2	IAV	IAV Ref 2 10^-7	Undet	Undet	Undet	IndiMix with intype IC
IAV Reference 2	IAV	IAV Ref 2 10^-8	Undet	Undet	Undet	IndiMix with intype IC
IAV Reference 3	IAV	IAV Ref 3 10^-1	20.9958	20.6137	20.185	IndiMix with intype IC
IAV Reference 3	IAV	IAV Ref 3 10^-2	24.6413	24.4331	23.8428	IndiMix with intype IC
IAV Reference 3	IAV	IAV Ref 3 10^-3	28.1203	27.7713	27.2831	IndiMix with intype IC
IAV Reference 3	IAV	IAV Ref 3 10^-4	31.6499	31.1603	30.8196	IndiMix with intype IC
IAV Reference 3	IAV	IAV Ref 3 10^-5	35.9714	33.915	34.0072	IndiMix with intype IC
IAV Reference 3	IAV	IAV Ref 3 10^-6	Undet	37.5492	38.3118	IndiMix with intype IC
IAV Reference 3	IAV	IAV Ref 3 10^-7	Undet	Undet	Undet	IndiMix with intype IC
IAV Reference 3	IAV	IAV Ref 3 10^-8	37.8504	Undet	Undet	IndiMix with intype IC
APMV-1 Reference 1	APMV-1	APMV-1 Ref 1 10^-1	21.9215	21.5923	21.4	IndiMix with intype IC
APMV-1 Reference 1	APMV-1	APMV-1 Ref 1 10^-2	25.52	25.0393	24.7	IndiMix with intype IC
APMV-1 Reference 1	APMV-1	APMV-1 Ref 1 10^-3	28.7447	28.4824	28.1367	IndiMix with intype IC
APMV-1 Reference 1	APMV-1	APMV-1 Ref 1 10^-4	32.1706	31.9273	31.7227	IndiMix with intype IC
APMV-1 Reference 1	APMV-1	APMV-1 Ref 1 10^-5	36.1842	35.6835	35.5846	IndiMix with intype IC
APMV-1 Reference 1	APMV-1	APMV-1 Ref 1 10^-6	38.923	Undet	37.229	IndiMix with intype IC
APMV-1 Reference 1	APMV-1	APMV-1 Ref 1 10^-7	Undet	Undet	Undet	IndiMix with intype IC
APMV-1 Reference 1	APMV-1	APMV-1 Ref 1 10^-8	Undet	Undet	Undet	IndiMix with intype IC
APMV-1 Reference 2	APMV-1	APMV-1 Ref 2 10^-1	23.6646	23.3554	22.9549	IndiMix with intype IC
APMV-1 Reference 2	APMV-1	APMV-1 Ref 2 10^-2	27.0385	26.874	26.5935	IndiMix with intype IC
APMV-1 Reference 2	APMV-1	APMV-1 Ref 2 10^-3	30.6104	30.5217	30.0093	IndiMix with intype IC
APMV-1 Reference 2	APMV-1	APMV-1 Ref 2 10^-4	34.7362	34.1996	33.3244	IndiMix with intype IC
APMV-1 Reference 2	APMV-1	APMV-1 Ref 2 10^-5	36.2461	38.526	39.3455	IndiMix with intype IC
APMV-1 Reference 2	APMV-1	APMV-1 Ref 2 10^-6	Undet	Undet	Undet	IndiMix with intype IC
APMV-1 Reference 2	APMV-1	APMV-1 Ref 2 10^-7	Undet	Undet	Undet	IndiMix with intype IC
APMV-1 Reference 2	APMV-1	APMV-1 Ref 2 10^-8	Undet	Undet	Undet	IndiMix with intype IC
APMV-1 Reference 3	APMV-1	APMV-1 Ref 3 10^-1	21.1672	20.5819	20.4306	IndiMix with intype IC
APMV-1 Reference 3	APMV-1	APMV-1 Ref 3 10^-2	24.672	23.9424	23.812	IndiMix with intype IC
APMV-1 Reference 3	APMV-1	APMV-1 Ref 3 10^-3	27.7884	27.3673	26.9772	IndiMix with intype IC
APMV-1 Reference 3	APMV-1	APMV-1 Ref 3 10^-4	31.3422	30.7125	30.4935	IndiMix with intype IC
APMV-1 Reference 3	APMV-1	APMV-1 Ref 3 10^-5	35.5147	Undet*	33.6932	IndiMix with intype IC
APMV-1 Reference 3	APMV-1	APMV-1 Ref 3 10^-6	37.2725	36.3252	37.5452	IndiMix with intype IC
APMV-1 Reference 3	APMV-1	APMV-1 Ref 3 10^-7	38.939	Undet	Undet	IndiMix with intype IC
APMV-1 Reference 3	APMV-1	APMV-1 Ref 3 10^-8	Undet	Undet	Undet	IndiMix with intype IC
IAV Reference 1	IAV	IAV Ref 1 10^-1	ND	23.7053	24.0652	IndiMix with intype IC (FAST)
IAV Reference 1	IAV	IAV Ref 1 10^-2	28.7002	27.4327	27.8443	IndiMix with intype IC (FAST)
IAV Reference 1	IAV	IAV Ref 1 10^-3	32.0843	30.3054	31.4763	IndiMix with intype IC (FAST)
IAV Reference 1	IAV	IAV Ref 1 10^-4	36.0411	35.4333	34.9483	IndiMix with intype IC (FAST)
IAV Reference 1	IAV	IAV Ref 1 10^-5	Undet	36.7611	Undet	IndiMix with intype IC (FAST)
IAV Reference 1	IAV	IAV Ref 1 10^-6	Undet	Undet	Undet	IndiMix with intype IC (FAST)
IAV Reference 1	IAV	IAV Ref 1 10^-7	Undet	Undet	Undet	IndiMix with intype IC (FAST)
IAV Reference 1	IAV	IAV Ref 1 10^-8	Undet	Undet	Undet	IndiMix with intype IC (FAST)
IAV Reference 2	IAV	IAV Ref 2 10^-1	21.8654	20.8339	20.8217	IndiMix with intype IC (FAST)
IAV Reference 2	IAV	IAV Ref 2 10^-2	25.6422	24.2349	24.4803	IndiMix with intype IC (FAST)
IAV Reference 2	IAV	IAV Ref 2 10^-3	29.4562	27.6746	28.0447	IndiMix with intype IC (FAST)
IAV Reference 2	IAV	IAV Ref 2 10^-4	32.5392	30.8915	31.5156	IndiMix with intype IC (FAST)
IAV Reference 2	IAV	IAV Ref 2 10^-5	35.7146	35.4529	35.0897	IndiMix with intype IC (FAST)
IAV Reference 2	IAV	IAV Ref 2 10^-6	39.3647	38.5119	Undet	IndiMix with intype IC (FAST)
IAV Reference 2	IAV	IAV Ref 2 10^-7	Undet	Undet	Undet	IndiMix with intype IC (FAST)
IAV Reference 2	IAV	IAV Ref 2 10^-8	Undet	Undet	Undet	IndiMix with intype IC (FAST)
IAV Reference 3	IAV	IAV Ref 3 10^-1	22.2288	20.6717	20.9501	IndiMix with intype IC (FAST)
IAV Reference 3	IAV	IAV Ref 3 10^-2	25.6644	24.9355	24.5615	IndiMix with intype IC (FAST)
IAV Reference 3	IAV	IAV Ref 3 10^-3	29.5216	27.976	28.1572	IndiMix with intype IC (FAST)
IAV Reference 3	IAV	IAV Ref 3 10^-4	32.4774	31.131	31.3302	IndiMix with intype IC (FAST)
IAV Reference 3	IAV	IAV Ref 3 10^-5	36.3	35.243	34.7779	IndiMix with intype IC (FAST)
IAV Reference 3	IAV	IAV Ref 3 10^-6	Undet	39.0535	37.1265	IndiMix with intype IC (FAST)
IAV Reference 3	IAV	IAV Ref 3 10^-7	Undet	Undet	Undet	IndiMix with intype IC (FAST)
IAV Reference 3	IAV	IAV Ref 3 10^-8	Undet	Undet	Undet	IndiMix with intype IC (FAST)
APMV-1 Reference 1	APMV-1	APMV-1 Ref 1 10^-1	22.3954	21.316	22.1742	IndiMix with intype IC (FAST)
APMV-1 Reference 1	APMV-1	APMV-1 Ref 1 10^-2	25.7511	24.4306	25.2549	IndiMix with intype IC (FAST)
APMV-1 Reference 1	APMV-1	APMV-1 Ref 1 10^-3	29.1487	28.2406	29.087	IndiMix with intype IC (FAST)
APMV-1 Reference 1	APMV-1	APMV-1 Ref 1 10^-4	32.844	31.6098	32.4939	IndiMix with intype IC (FAST)
APMV-1 Reference 1	APMV-1	APMV-1 Ref 1 10^-5	36.4872	35.214	36.6476	IndiMix with intype IC (FAST)
APMV-1 Reference 1	APMV-1	APMV-1 Ref 1 10^-6	38.2488	38.8703	Undet	IndiMix with intype IC (FAST)
APMV-1 Reference 1	APMV-1	APMV-1 Ref 1 10^-7	Undet	Undet	Undet	IndiMix with intype IC (FAST)
APMV-1 Reference 1	APMV-1	APMV-1 Ref 1 10^-8	Undet	Undet	Undet	IndiMix with intype IC (FAST)
APMV-1 Reference 2	APMV-1	APMV-1 Ref 2 10^-1	24.3994	23.8067	23.5847	IndiMix with intype IC (FAST)
APMV-1 Reference 2	APMV-1	APMV-1 Ref 2 10^-2	27.3588	27.4389	27.3087	IndiMix with intype IC (FAST)
APMV-1 Reference 2	APMV-1	APMV-1 Ref 2 10^-3	31.525	30.8055	30.8978	IndiMix with intype IC (FAST)
APMV-1 Reference 2	APMV-1	APMV-1 Ref 2 10^-4	34.5224	34.29	34.3314	IndiMix with intype IC (FAST)
APMV-1 Reference 2	APMV-1	APMV-1 Ref 2 10^-5	38.0799	Undet	38.0144	IndiMix with intype IC (FAST)
APMV-1 Reference 2	APMV-1	APMV-1 Ref 2 10^-6	Undet	Undet	Undet	IndiMix with intype IC (FAST)
APMV-1 Reference 2	APMV-1	APMV-1 Ref 2 10^-7	Undet	Undet	Undet	IndiMix with intype IC (FAST)
APMV-1 Reference 2	APMV-1	APMV-1 Ref 2 10^-8	ND	Undet	ND	IndiMix with intype IC (FAST)
APMV-1 Reference 3	APMV-1	APMV-1 Ref 3 10^-1	21.883	20.7186	20.8235	IndiMix with intype IC (FAST)
APMV-1 Reference 3	APMV-1	APMV-1 Ref 3 10^-2	25.1243	24.2055	24.4307	IndiMix with intype IC (FAST)
APMV-1 Reference 3	APMV-1	APMV-1 Ref 3 10^-3	28.7945	27.634	27.8791	IndiMix with intype IC (FAST)
APMV-1 Reference 3	APMV-1	APMV-1 Ref 3 10^-4	32.0453	30.9779	31.3124	IndiMix with intype IC (FAST)
APMV-1 Reference 3	APMV-1	APMV-1 Ref 3 10^-5	36.0013	Undet*	34.452	IndiMix with intype IC (FAST)
APMV-1 Reference 3	APMV-1	APMV-1 Ref 3 10^-6	38.2184	38.584	39.3529	IndiMix with intype IC (FAST)
APMV-1 Reference 3	APMV-1	APMV-1 Ref 3 10^-7	Undet	Undet	Undet	IndiMix with intype IC (FAST)
APMV-1 Reference 3	APMV-1	APMV-1 Ref 3 10^-8	Undet	Undet	Undet	IndiMix with intype IC (FAST)
IAV Reference 1	intype IC	IAV Ref 1 10^-1	29.9385	30.6711	29.2126	AgPath-ID with intype IC
IAV Reference 1	intype IC	IAV Ref 1 10^-2	30.2375	29.9559	29.4549	AgPath-ID with intype IC
IAV Reference 1	intype IC	IAV Ref 1 10^-3	30.1917	29.9675	29.8868	AgPath-ID with intype IC
IAV Reference 1	intype IC	IAV Ref 1 10^-4	28.7719	28.5679	29.4981	AgPath-ID with intype IC
IAV Reference 1	intype IC	IAV Ref 1 10^-5	28.8483	28.4305	29.4474	AgPath-ID with intype IC
IAV Reference 1	intype IC	IAV Ref 1 10^-6	30.2641	30.2061	29.3839	AgPath-ID with intype IC
IAV Reference 1	intype IC	IAV Ref 1 10^-7	30.4523	30.3252	29.3454	AgPath-ID with intype IC
IAV Reference 1	intype IC	IAV Ref 1 10^-8	30.4037	30.0898	29.5252	AgPath-ID with intype IC
IAV Reference 2	intype IC	IAV Ref 2 10^-1	30.8195	30.7548	29.6032	AgPath-ID with intype IC
IAV Reference 2	intype IC	IAV Ref 2 10^-2	30.4299	30.5469	29.4339	AgPath-ID with intype IC
IAV Reference 2	intype IC	IAV Ref 2 10^-3	30.6362	30.445	29.3863	AgPath-ID with intype IC
IAV Reference 2	intype IC	IAV Ref 2 10^-4	30.6152	30.2894	29.1425	AgPath-ID with intype IC
IAV Reference 2	intype IC	IAV Ref 2 10^-5	30.1285	28.6506	29.2122	AgPath-ID with intype IC
IAV Reference 2	intype IC	IAV Ref 2 10^-6	28.58	28.5702	29.3389	AgPath-ID with intype IC
IAV Reference 2	intype IC	IAV Ref 2 10^-7	28.6189	30.043	29.3425	AgPath-ID with intype IC
IAV Reference 2	intype IC	IAV Ref 2 10^-8	30.3619	29.9107	29.5035	AgPath-ID with intype IC
IAV Reference 3	intype IC	IAV Ref 3 10^-1	30.7984	30.509	29.4405	AgPath-ID with intype IC
IAV Reference 3	intype IC	IAV Ref 3 10^-2	30.5935	30.2708	28.9819	AgPath-ID with intype IC
IAV Reference 3	intype IC	IAV Ref 3 10^-3	30.0944	30.0303	29.2262	AgPath-ID with intype IC
IAV Reference 3	intype IC	IAV Ref 3 10^-4	30.1588	29.8508	29.2053	AgPath-ID with intype IC
IAV Reference 3	intype IC	IAV Ref 3 10^-5	28.5523	28.3862	29.0991	AgPath-ID with intype IC
IAV Reference 3	intype IC	IAV Ref 3 10^-6	28.8854	28.3392	27.8369	AgPath-ID with intype IC
IAV Reference 3	intype IC	IAV Ref 3 10^-7	30.5722	30.0779	29.3446	AgPath-ID with intype IC
IAV Reference 3	intype IC	IAV Ref 3 10^-8	30.5447	30.2105	29.0083	AgPath-ID with intype IC
APMV-1 Reference 1	intype IC	APMV-1 Ref 1 10^-1	30.0521	29.1427	28.1324	AgPath-ID with intype IC
APMV-1 Reference 1	intype IC	APMV-1 Ref 1 10^-2	29.2006	28.8997	28.7296	AgPath-ID with intype IC
APMV-1 Reference 1	intype IC	APMV-1 Ref 1 10^-3	29.1935	28.504	28.7291	AgPath-ID with intype IC
APMV-1 Reference 1	intype IC	APMV-1 Ref 1 10^-4	29.3195	28.5884	28.4486	AgPath-ID with intype IC
APMV-1 Reference 1	intype IC	APMV-1 Ref 1 10^-5	29.2038	28.6544	28.5242	AgPath-ID with intype IC
APMV-1 Reference 1	intype IC	APMV-1 Ref 1 10^-6	29.1762	28.7366	28.508	AgPath-ID with intype IC
APMV-1 Reference 1	intype IC	APMV-1 Ref 1 10^-7	31.4638	28.5025	28.3298	AgPath-ID with intype IC
APMV-1 Reference 1	intype IC	APMV-1 Ref 1 10^-8	29.1714	28.5435	28.5807	AgPath-ID with intype IC
APMV-1 Reference 2	intype IC	APMV-1 Ref 2 10^-1	29.6026	28.801	28.1448	AgPath-ID with intype IC
APMV-1 Reference 2	intype IC	APMV-1 Ref 2 10^-2	29.0735	28.5909	28.3123	AgPath-ID with intype IC
APMV-1 Reference 2	intype IC	APMV-1 Ref 2 10^-3	29.153	28.523	28.5888	AgPath-ID with intype IC
APMV-1 Reference 2	intype IC	APMV-1 Ref 2 10^-4	29.296	28.827	28.2899	AgPath-ID with intype IC
APMV-1 Reference 2	intype IC	APMV-1 Ref 2 10^-5	28.9742	28.6304	28.4593	AgPath-ID with intype IC
APMV-1 Reference 2	intype IC	APMV-1 Ref 2 10^-6	29.0823	28.6434	28.1766	AgPath-ID with intype IC
APMV-1 Reference 2	intype IC	APMV-1 Ref 2 10^-7	29.4343	28.6843	28.5626	AgPath-ID with intype IC
APMV-1 Reference 2	intype IC	APMV-1 Ref 2 10^-8	28.8958	29.0597	28.4172	AgPath-ID with intype IC
APMV-1 Reference 3	intype IC	APMV-1 Ref 3 10^-1	29.781	29.0339	27.9529	AgPath-ID with intype IC
APMV-1 Reference 3	intype IC	APMV-1 Ref 3 10^-2	29.6539	28.6773	28.4863	AgPath-ID with intype IC
APMV-1 Reference 3	intype IC	APMV-1 Ref 3 10^-3	28.9619	28.3026	28.3735	AgPath-ID with intype IC
APMV-1 Reference 3	intype IC	APMV-1 Ref 3 10^-4	29.111	28.4136	28.545	AgPath-ID with intype IC
APMV-1 Reference 3	intype IC	APMV-1 Ref 3 10^-5	29.3728	27.96	28.2259	AgPath-ID with intype IC
APMV-1 Reference 3	intype IC	APMV-1 Ref 3 10^-6	27.8648	28.4895	28.5707	AgPath-ID with intype IC
APMV-1 Reference 3	intype IC	APMV-1 Ref 3 10^-7	28.6641	28.5729	28.3261	AgPath-ID with intype IC
APMV-1 Reference 3	intype IC	APMV-1 Ref 3 10^-8	28.86	28.3535	28.2593	AgPath-ID with intype IC
IAV Reference 1	intype IC	IAV Ref 1 10^-1	27.046	27.6642	27.1221	IndiMix with intype IC
IAV Reference 1	intype IC	IAV Ref 1 10^-2	28.2463	27.5862	27.0525	IndiMix with intype IC
IAV Reference 1	intype IC	IAV Ref 1 10^-3	28.002	27.4796	27.1151	IndiMix with intype IC
IAV Reference 1	intype IC	IAV Ref 1 10^-4	28.9735	28.4909	27.1973	IndiMix with intype IC
IAV Reference 1	intype IC	IAV Ref 1 10^-5	29.1455	28.3604	27.6552	IndiMix with intype IC
IAV Reference 1	intype IC	IAV Ref 1 10^-6	28.0199	27.5191	26.9693	IndiMix with intype IC
IAV Reference 1	intype IC	IAV Ref 1 10^-7	28.093	27.4295	27.1055	IndiMix with intype IC
IAV Reference 1	intype IC	IAV Ref 1 10^-8	28.2031	27.898	27.1241	IndiMix with intype IC
IAV Reference 2	intype IC	IAV Ref 2 10^-1	28.26	27.8184	27.2447	IndiMix with intype IC
IAV Reference 2	intype IC	IAV Ref 2 10^-2	28.2385	27.4339	27.0554	IndiMix with intype IC
IAV Reference 2	intype IC	IAV Ref 2 10^-3	28.151	27.6005	27.0975	IndiMix with intype IC
IAV Reference 2	intype IC	IAV Ref 2 10^-4	28.2093	27.4591	27.1189	IndiMix with intype IC
IAV Reference 2	intype IC	IAV Ref 2 10^-5	28.0401	28.3945	27.0689	IndiMix with intype IC
IAV Reference 2	intype IC	IAV Ref 2 10^-6	28.1501	28.1376	27.078	IndiMix with intype IC
IAV Reference 2	intype IC	IAV Ref 2 10^-7	28.0239	27.6146	27.0189	IndiMix with intype IC
IAV Reference 2	intype IC	IAV Ref 2 10^-8	28.075	27.7205	27.1074	IndiMix with intype IC
IAV Reference 3	intype IC	IAV Ref 3 10^-1	28.2971	27.5731	27.0134	IndiMix with intype IC
IAV Reference 3	intype IC	IAV Ref 3 10^-2	28.2018	27.636	26.9868	IndiMix with intype IC
IAV Reference 3	intype IC	IAV Ref 3 10^-3	28.1852	27.5185	27.0828	IndiMix with intype IC
IAV Reference 3	intype IC	IAV Ref 3 10^-4	28.1829	27.3714	26.987	IndiMix with intype IC
IAV Reference 3	intype IC	IAV Ref 3 10^-5	29.0853	28.3027	27.105	IndiMix with intype IC
IAV Reference 3	intype IC	IAV Ref 3 10^-6	29.2578	28.255	27.0217	IndiMix with intype IC
IAV Reference 3	intype IC	IAV Ref 3 10^-7	28.5901	27.6068	26.9901	IndiMix with intype IC
IAV Reference 3	intype IC	IAV Ref 3 10^-8	28.0684	27.5543	27.0504	IndiMix with intype IC
APMV-1 Reference 1	intype IC	APMV-1 Ref 1 10^-1	28.6884	27.5591	27.1239	IndiMix with intype IC
APMV-1 Reference 1	intype IC	APMV-1 Ref 1 10^-2	28.1684	27.5042	27.0412	IndiMix with intype IC
APMV-1 Reference 1	intype IC	APMV-1 Ref 1 10^-3	28.2044	27.4427	27.0401	IndiMix with intype IC
APMV-1 Reference 1	intype IC	APMV-1 Ref 1 10^-4	28.2487	27.6003	27.0821	IndiMix with intype IC
APMV-1 Reference 1	intype IC	APMV-1 Ref 1 10^-5	28.1879	27.6093	27.1258	IndiMix with intype IC
APMV-1 Reference 1	intype IC	APMV-1 Ref 1 10^-6	28.2185	27.6321	26.9965	IndiMix with intype IC
APMV-1 Reference 1	intype IC	APMV-1 Ref 1 10^-7	30.0825	27.5058	27.0926	IndiMix with intype IC
APMV-1 Reference 1	intype IC	APMV-1 Ref 1 10^-8	28.2609	27.4935	26.951	IndiMix with intype IC
APMV-1 Reference 2	intype IC	APMV-1 Ref 2 10^-1	28.5829	27.6349	27.2569	IndiMix with intype IC
APMV-1 Reference 2	intype IC	APMV-1 Ref 2 10^-2	28.1505	27.5617	27.184	IndiMix with intype IC
APMV-1 Reference 2	intype IC	APMV-1 Ref 2 10^-3	28.1365	27.4527	27.1855	IndiMix with intype IC
APMV-1 Reference 2	intype IC	APMV-1 Ref 2 10^-4	28.0869	27.5686	27.1958	IndiMix with intype IC
APMV-1 Reference 2	intype IC	APMV-1 Ref 2 10^-5	28.0749	27.5702	27.1221	IndiMix with intype IC
APMV-1 Reference 2	intype IC	APMV-1 Ref 2 10^-6	28.22	27.5014	27.1333	IndiMix with intype IC
APMV-1 Reference 2	intype IC	APMV-1 Ref 2 10^-7	28.388	27.5698	27.2269	IndiMix with intype IC
APMV-1 Reference 2	intype IC	APMV-1 Ref 2 10^-8	28.3521	27.9188	26.9593	IndiMix with intype IC
APMV-1 Reference 3	intype IC	APMV-1 Ref 3 10^-1	28.6063	27.614	27.4425	IndiMix with intype IC
APMV-1 Reference 3	intype IC	APMV-1 Ref 3 10^-2	28.1915	27.407	27.2156	IndiMix with intype IC
APMV-1 Reference 3	intype IC	APMV-1 Ref 3 10^-3	28.1821	27.4268	27.153	IndiMix with intype IC
APMV-1 Reference 3	intype IC	APMV-1 Ref 3 10^-4	28.2207	27.3025	27.357	IndiMix with intype IC
APMV-1 Reference 3	intype IC	APMV-1 Ref 3 10^-5	28.22	27.4512	27.393	IndiMix with intype IC
APMV-1 Reference 3	intype IC	APMV-1 Ref 3 10^-6	27.9002	27.4862	27.7765	IndiMix with intype IC
APMV-1 Reference 3	intype IC	APMV-1 Ref 3 10^-7	27.9789	27.4842	27.308	IndiMix with intype IC
APMV-1 Reference 3	intype IC	APMV-1 Ref 3 10^-8	28.0226	27.3493	27.0981	IndiMix with intype IC
IAV Reference 1	intype IC	IAV Ref 1 10^-1	ND	28.3755	27.3782	IndiMix with intype IC (FAST)
IAV Reference 1	intype IC	IAV Ref 1 10^-2	28.8786	28.1316	27.6909	IndiMix with intype IC (FAST)
IAV Reference 1	intype IC	IAV Ref 1 10^-3	28.3922	27.7619	27.5498	IndiMix with intype IC (FAST)
IAV Reference 1	intype IC	IAV Ref 1 10^-4	30.7431	28.1301	27.6738	IndiMix with intype IC (FAST)
IAV Reference 1	intype IC	IAV Ref 1 10^-5	28.8101	28.1083	27.6376	IndiMix with intype IC (FAST)
IAV Reference 1	intype IC	IAV Ref 1 10^-6	28.3322	28.2394	27.3662	IndiMix with intype IC (FAST)
IAV Reference 1	intype IC	IAV Ref 1 10^-7	28.596	28.095	27.2578	IndiMix with intype IC (FAST)
IAV Reference 1	intype IC	IAV Ref 1 10^-8	28.4211	28.1392	27.0369	IndiMix with intype IC (FAST)
IAV Reference 2	intype IC	IAV Ref 2 10^-1	28.548	28.5939	27.078	IndiMix with intype IC (FAST)
IAV Reference 2	intype IC	IAV Ref 2 10^-2	28.8182	28.3047	27.332	IndiMix with intype IC (FAST)
IAV Reference 2	intype IC	IAV Ref 2 10^-3	28.9708	28.295	27.2396	IndiMix with intype IC (FAST)
IAV Reference 2	intype IC	IAV Ref 2 10^-4	28.4612	28.1956	27.4348	IndiMix with intype IC (FAST)
IAV Reference 2	intype IC	IAV Ref 2 10^-5	28.4867	28.3962	27.5087	IndiMix with intype IC (FAST)
IAV Reference 2	intype IC	IAV Ref 2 10^-6	28.8265	28.1715	27.5995	IndiMix with intype IC (FAST)
IAV Reference 2	intype IC	IAV Ref 2 10^-7	28.5795	28.3753	27.3826	IndiMix with intype IC (FAST)
IAV Reference 2	intype IC	IAV Ref 2 10^-8	28.64	28.3199	27.022	IndiMix with intype IC (FAST)
IAV Reference 3	intype IC	IAV Ref 3 10^-1	28.648	28.4332	27.0471	IndiMix with intype IC (FAST)
IAV Reference 3	intype IC	IAV Ref 3 10^-2	28.4089	28.5424	27.147	IndiMix with intype IC (FAST)
IAV Reference 3	intype IC	IAV Ref 3 10^-3	29.1412	28.4207	27.6503	IndiMix with intype IC (FAST)
IAV Reference 3	intype IC	IAV Ref 3 10^-4	28.4206	28.401	27.3104	IndiMix with intype IC (FAST)
IAV Reference 3	intype IC	IAV Ref 3 10^-5	28.7508	28.2832	27.3176	IndiMix with intype IC (FAST)
IAV Reference 3	intype IC	IAV Ref 3 10^-6	28.4896	28.3432	27.0127	IndiMix with intype IC (FAST)
IAV Reference 3	intype IC	IAV Ref 3 10^-7	28.2306	28.0972	27.1329	IndiMix with intype IC (FAST)
IAV Reference 3	intype IC	IAV Ref 3 10^-8	28.7137	28.2918	27.13	IndiMix with intype IC (FAST)
APMV-1 Reference 1	intype IC	APMV-1 Ref 1 10^-1	28.895	27.6748	27.6223	IndiMix with intype IC (FAST)
APMV-1 Reference 1	intype IC	APMV-1 Ref 1 10^-2	28.3259	27.6737	27.2976	IndiMix with intype IC (FAST)
APMV-1 Reference 1	intype IC	APMV-1 Ref 1 10^-3	28.4974	27.626	27.4718	IndiMix with intype IC (FAST)
APMV-1 Reference 1	intype IC	APMV-1 Ref 1 10^-4	28.3904	27.7623	27.4695	IndiMix with intype IC (FAST)
APMV-1 Reference 1	intype IC	APMV-1 Ref 1 10^-5	28.6668	27.6922	27.2235	IndiMix with intype IC (FAST)
APMV-1 Reference 1	intype IC	APMV-1 Ref 1 10^-6	28.4034	27.9794	27.337	IndiMix with intype IC (FAST)
APMV-1 Reference 1	intype IC	APMV-1 Ref 1 10^-7	31.2759	27.748	27.25	IndiMix with intype IC (FAST)
APMV-1 Reference 1	intype IC	APMV-1 Ref 1 10^-8	28.392	27.746	26.9176	IndiMix with intype IC (FAST)
APMV-1 Reference 2	intype IC	APMV-1 Ref 2 10^-1	28.4013	27.9736	27.2244	IndiMix with intype IC (FAST)
APMV-1 Reference 2	intype IC	APMV-1 Ref 2 10^-2	28.5374	28.1913	27.4163	IndiMix with intype IC (FAST)
APMV-1 Reference 2	intype IC	APMV-1 Ref 2 10^-3	28.619	28.1665	27.6622	IndiMix with intype IC (FAST)
APMV-1 Reference 2	intype IC	APMV-1 Ref 2 10^-4	28.5947	28.3118	27.6574	IndiMix with intype IC (FAST)
APMV-1 Reference 2	intype IC	APMV-1 Ref 2 10^-5	28.3732	28.0354	27.4464	IndiMix with intype IC (FAST)
APMV-1 Reference 2	intype IC	APMV-1 Ref 2 10^-6	28.8963	28.2214	27.3652	IndiMix with intype IC (FAST)
APMV-1 Reference 2	intype IC	APMV-1 Ref 2 10^-7	29.3309	28.2503	27.253	IndiMix with intype IC (FAST)
APMV-1 Reference 2	intype IC	APMV-1 Ref 2 10^-8	ND	28.7461	ND	IndiMix with intype IC (FAST)
APMV-1 Reference 3	intype IC	APMV-1 Ref 3 10^-1	28.608	27.9907	27.6303	IndiMix with intype IC (FAST)
APMV-1 Reference 3	intype IC	APMV-1 Ref 3 10^-2	28.2178	27.9852	27.4532	IndiMix with intype IC (FAST)
APMV-1 Reference 3	intype IC	APMV-1 Ref 3 10^-3	28.2855	27.8915	27.6151	IndiMix with intype IC (FAST)
APMV-1 Reference 3	intype IC	APMV-1 Ref 3 10^-4	28.3282	27.809	27.3521	IndiMix with intype IC (FAST)
APMV-1 Reference 3	intype IC	APMV-1 Ref 3 10^-5	28.3248	28.1181	27.434	IndiMix with intype IC (FAST)
APMV-1 Reference 3	intype IC	APMV-1 Ref 3 10^-6	28.7262	27.9571	27.4305	IndiMix with intype IC (FAST)
APMV-1 Reference 3	intype IC	APMV-1 Ref 3 10^-7	28.231	27.6029	27.3372	IndiMix with intype IC (FAST)
APMV-1 Reference 3	intype IC	APMV-1 Ref 3 10^-8	28.3988	28.1057	27.3524	IndiMix with intype IC (FAST)

## Sheet: S7 - D se and sp ICs
Supplemental data S7. Xeno and intype IC CT values from AgPath-ID with or without an internal control and IndiMix JOE FRV with intype IC using the NAHLN and FRV protocols with avian, milk and semen positive and negative samples
Sample type		avian							milk						semen
RT-PCR chemistry			AgPath-ID		IndiMix JOE				AgPath-ID	IndiMix JOE FRV					AgPath-ID	IndiMix JOE FRV
Internal Control		NA	intype IC						Xeno	intype IC					Xeno	intype IC
Number of values			53	53	53	53			331	331	32	32			57	57	57		Table Analyzed	Avian Dse-Dsp	Avian Dse-Dsp	Milk DSe-Dsp	Semen Dse-Dsp
Minimum			27.7	27.4	27.08	27.31			29.39	27.72	27.72	27.7			29.67	25.76	26.28
Maximum			40	40	40	40			33.5	30.2	28.91	31.99			34.93	31.98	32.04		Column G	AgPath with intype IC	IndiMix with intype IC	IndiMix with intype IC	IndiMix with intype IC
Range			12.3	12.6	12.92	12.69			4.11	2.48	1.19	4.29			5.26	6.22	5.76		vs.	vs.	vs.	vs.	vs.
Mean			30.29	29.35	28.98	29.42			30.9	28.26	28.14	28.29			30.66	28.1	28.22		Column F	AgPath with intype IC	IndiMix with intype IC	IndiMix with intype IC	IndiMix with intype IC
Standard Deviation			2.476	2.675	3.255	3.131			0.4482	0.3391	0.2621	0.8261			0.9907	1.379	1.225
Standard Error of Mean			0.3402	0.3674	0.4471	0.4301			0.02464	0.01864	0.04633	0.146			0.1312	0.1826	0.1623		Unpaired t test with Welch's correction
Lower 95% CI of mean			29.61	28.61	28.08	28.56			30.85	28.22	28.04	28			30.39	27.73	27.89		P value	0.0637	0.4784	0.305	0.6213
Upper 95% CI of mean			30.97	30.09	29.88	30.28			30.95	28.3	28.23	28.59			30.92	28.46	28.54		P value summary	ns	ns	ns	ns
Coefficient of variation			0.08176	9.113%	11.23%	10.64%			0.01451	0.012	0.009315	0.0292			0.03232	0.04908	0.04342		Significantly different (P < 0.05)?	No	No	No	No
Sample ID	Sample matrix	Gold Standard	Replicate 1	Replicate 2	Replicate 1	Replicate 2		Sample ID	Gold Standard	Replicate 1		Replicate 2		Sample ID	Gold Standard	Replicate 1	Replicate 2		One- or two-tailed P value?	Two-tailed	Two-tailed	Two-tailed	Two-tailed
Avian IAV POS-1	OP/C swab	NA	28.72	28.86	28.22	28.13		Milk IAV POS-1	30.78	28.01		27.7		Semen IAV POS-1	30.43	31.98	27.21		Welch-corrected t, df	t=1.874, df=103.4	t=0.7114, df=103.8	t=1.040, df=37.18	t=0.4955, df=110.5
Avian IAV POS-2	OP/C swab	NA	29.06	27.59	27.36	28.19		Milk IAV POS-2	31.14	28.11		28.17		Semen IAV POS-2	31.56	26.73	27.36
Avian IAV POS-3	spiked pooled tissues 1	NA	29.28	28.15	27.63	27.94		Milk IAV POS-3	31.08	28.28		28.15		Semen IAV POS-3	30.2	30.97	27.35		How large is the effect?
Avian IAV POS-4	spiked pooled tissues 2	NA	29.68	28.15	27.57	28.04		Milk IAV POS-4	30.82	28.04		28.14		Semen IAV POS-4	29.75	27.31	26.77		Mean of column F	30.29	28.98	28.14	28.1
Avian IAV POS-5	spiked pooled tissues 5	NA	40	40	40	40		Milk IAV POS-5	30.82	28.21		28.15		Semen IAV POS-5	32.15	27.89	29.24		Mean of column G	29.35	29.42	28.29	28.22
Avian IAV POS-6	spiked pooled tissues 6	NA	32.34	32.94	31.17	31.32		Milk IAV POS-6	30.72	28.11		28.16		Semen IAV POS-6	32.69	28.22	27.8		Difference between means (G - F) ± SEM	-0.9377 ± 0.5003	0.4415 ± 0.6206	0.1594 ± 0.1532	0.1211 ± 0.2443
Avian IAV POS-7	spiked pooled tissues 4	NA	30.95	29.2	28.13	28.41		Milk IAV POS-7	31.06	27.87		27.89		Semen IAV POS-7	34.93	29.23	28.85		95% confidence interval	-1.930 to 0.05445	-0.7892 to 1.672	-0.1510 to 0.4698	-0.3631 to 0.6052
Avian IAV POS-8	OP/C swab	NA	29.55	28.08	27.3	28.07		Milk IAV POS-8	30.71	28.25		27.96		Semen IAV POS-8	29.7	28.95	27.25		R squared (eta squared)	0.03286	0.00485	0.02828	0.002217
Avian IAV POS-9	OP/C swab	NA	30.81	28.94	28.8	29.31		Milk IAV POS-9	30.81	28.11		28.17		Semen IAV POS-9	31.76	31.28	27.1
Avian IAV POS-10	spiked pooled tissues 7	NA	29.62	28.37	27.85	28.58		Milk IAV POS-10	31.14	27.92		28.14		Semen IAV POS-10	31.42	28.03	27.83		F test to compare variances
Avian IAV POS-11	OP/C swab	NA	29.93	28.19	27.13	27.83		Milk IAV POS-11	31.19	27.92		28.19		Semen IAV POS-11	30.97	27.29	27.96		F, DFn, Dfd	1.166, 52, 52	1.081, 52, 52	9.937, 31, 31	1.266, 56, 56
Avian IAV POS-12	OP/C swab	NA	29.79	28.3	28.14	28.9		Milk IAV POS-12	30.95	28.15		27.95		Semen IAV POS-12	30.71	27.31	28.64		P value	0.5814	0.7804	<0.0001	0.3797
Avian IAV POS-13	OP/C swab	NA	29.38	29.42	28.79	29.38		Milk IAV POS-13	31.02	28		27.96		Semen IAV POS-13	31	28.01	28.51		P value summary	ns	ns	****	ns
Avian IAV POS-14	OP/C swab	NA	29.64	28.23	28.21	28.9		Milk IAV POS-14	30.79	28		28.19		Semen IAV POS-14	31.13	28.87	28.3		Significantly different (P < 0.05)?	No	No	Yes	No
Avian IAV POS-15	spiked pooled tissues 3	NA	40	40	40	40		Milk IAV POS-15	30.73	28.02		28.1		Semen IAV POS-15	30.9	28.2	27.89
Avian IAV POS-16	OP/C swab	NA	29.23	27.67	27.11	27.76		Milk IAV POS-16	30.66	28.14		27.97		Semen IAV POS-16	31.06	30.75	29.29		Data analyzed
Avian IAV POS-17	spiked pooled tissues 10	NA	30.99	28.84	28.23	28.66		Milk IAV POS-17	31	27.72		27.83		Semen IAV POS-17	30.94	29.43	28.99		Sample size, column F	53	53	32	57
Avian IAV POS-18	OP/C swab	NA	29.21	27.5	27.26	27.89		Milk IAV POS-18	30.71	27.91		28.23		Semen IAV POS-18	32.59	31.24	28.63		Sample size, column G	53	53	32	57
Avian IAV POS-19	spiked pooled tissues 8	NA	30.18	28.62	27.97	28.19		Milk IAV POS-19	30.72	28.09		28.04		Semen IAV POS-19	31.32	27.72	29.71
Avian IAV POS-20	spiked pooled tissues 9	NA	30.25	28.23	27.92	28.03		Milk IAV POS-20	30.75	28.09		27.96		Semen IAV POS-20	30.75	26.46	26.62
Avian IAV Neg-1	Lung	NA	33.16	30.7	30.74	30.8		Milk IAV POS-21	30.66	27.92		27.8		Semen IAV POS-21	30.97	27.07	27.98
Avian IAV Neg-2	Lung, liver, intestine, brain	NA	34.79	35.32	40	40		Milk IAV POS-22	30.66	28.3		27.96		Semen IAV POS-22	30.84	27.81	27.07
Avian IAV Neg-3	Lung, kidney, intestine, brain	NA	36.05	36.5	40	40		Milk IAV POS-23	29.39	27.97		27.98		Semen IAV POS-23	30.84	27.02	27.36
Avian IAV Neg-4	Lung	NA	31.01	29.05	28.34	28.97		Milk IAV POS-24	30.52	27.99		27.88		Semen IAV POS-24	30.56	27.04	26.8
Avian IAV Neg-5	OP swabs	NA	30.16	28.48	27.74	28.52		Milk IAV POS-25	30.62	28.23		29.29		Semen IAV POS-25	30.67	27.74	26.98
Avian IAV Neg-6	OP swabs	NA	29.95	28.4	27.78	28.45		Milk IAV POS-26	31.28	28.91		29.98		Semen IAV POS-26	30.87	28.48	26.71
Avian IAV Neg-7	OP swabs	NA	30.2	29.04	28.52	29.3		Milk IAV POS-27	30.85	28.59		29.38		Semen IAV POS-27	30.99	28.31	27.69
Avian IAV Neg-8	OP swabs	NA	30.09	28.68	28.32	29.23		Milk IAV POS-28	30.33	28.43		28.05		Semen IAV Neg-1	29.96	27.18	27.52
Avian IAV Neg-9	Trachea swabs	NA	30.35	29	28.42	29.11		Milk IAV POS-29	30.51	28.27		28.15		Semen IAV Neg-2	30.2	30.94	31.76
Avian IAV Neg-10	Trachea swabs	NA	30	28.54	28.07	29.1		Milk IAV POS-30	31.03	28.85		31.99		Semen IAV Neg-3	30.11	27.86	28.48
Avian IAV Neg-11	OP swabs, lung	NA	31.53	29.41	28.13	28.66		Milk IAV POS-31	30.33	28.02		27.96		Semen IAV Neg-4	29.86	27.83	28.61
Avian IAV Neg-12	Lung	NA	30.81	29.19	28.09	28.54		Milk IAV POS-32	30.72	27.9		27.96		Semen IAV Neg-5	29.98	27.8	28.29
Avian IAV Neg-13	Liver	NA	30.05	28.46	27.61	28.09		Milk IAV POS-33	29.96	28.22				Semen IAV Neg-6	30.02	28.13	29.21
Avian IAV Neg-14	Trachea swab	NA	30.47	28.94	28.45	29.33		Milk IAV POS-34	30.21	28.15				Semen IAV Neg-7	29.99	29.14	30.44
Avian IAV Neg-15	cloacal swab	NA	29.62	28.36	28.11	28.96		Milk IAV POS-35	30.05	28.29				Semen IAV Neg-8	30.33	30.39	32.04
Avian IAV Neg-16	OP swabs	NA	30.73	28.58	28.27	28.94		Milk IAV POS-36	30.16	28.4				Semen IAV Neg-9	30.22	27.35	28.68
Avian IAV Neg-17	Trachea swab	NA	29.75	28.28	28.03	28.84		Milk IAV POS-37	30.34	28.45				Semen IAV Neg-10	29.79	28.46	29.57
Avian IAV Neg-18	Trachea swab	NA	29.54	28.1	27.76	28.76		Milk IAV POS-38	30.68	28.99				Semen IAV Neg-11	29.77	26.81	27.28
Avian IAV Neg-19	Trachea swab	NA	29.37	27.96	27.91	28.53		Milk IAV POS-39	31.03	29.23				Semen IAV Neg-12	30.63	27.31	28.24
Avian IAV Neg-20	Trachea swab	NA	29.79	27.96	27.8	28.3		Milk IAV POS-40	30.11	28.46				Semen IAV Neg-13	31.09	27.71	28.8
Avian IAV Neg-21	Trachea swab	NA	28.17	28.3	27.82	28.04		Milk IAV POS-41	31.26	29.41				Semen IAV Neg-14	32.83	26.65	26.98
Avian IAV Neg-22	Trachea swab	NA	28.73	28.74	28.77	28.69		Milk IAV POS-42	33.5	29.93				Semen IAV Neg-15	31.84	28.09	29.99
Avian IAV Neg-23	Trachea swab	NA	27.85	28.41	27.92	28.27		Milk IAV POS-43	32.93	30.2				Semen IAV Neg-16	31.11	26.9	27.44
Avian IAV Neg-24	Trachea swab	NA	29	29.17	28.53	28.63		Milk IAV POS-44	31.3	29.01				Semen IAV Neg-17	29.89	28.28	29.27
Avian IAV Neg-25	Trachea swab	NA	27.7	27.4	27.08	27.31		Milk IAV POS-45	31.87	29.81				Semen IAV Neg-18	29.95	28.36	29.15
Avian IAV Neg-26	Trachea swab	NA	28.39	28.57	27.92	28.11		Milk IAV POS-46	30.28	28.41				Semen IAV Neg-19	29.96	27.81	28.8
Avian IAV Neg-27	Trachea swab	NA	28.5	28.78	28.08	28.32		Milk IAV POS-47	30.25	28.32				Semen IAV Neg-20	29.96	27.62	28.56
Avian IAV Neg-28	Trachea swab	NA	28.4	28.93	28.02	28.25		Milk IAV POS-48	30.78	28.01				Semen IAV Neg-21	30.03	27.43	27.97
Avian IAV Neg-29	Trachea swab	NA	28.89	29.06	28.02	28.61		Milk IAV POS-49	31.58	29.34				Semen IAV Neg-22	29.79	28.38	29.23
Avian IAV Neg-30	Trachea swab	NA	28.18	28.41	27.93	28.09		Milk IAV POS-50	31.72	29.42				Semen IAV Neg-23	29.81	28.35	28.84
Avian IAV Neg-31	OP swabs	NA	28.91	28.9	27.72	27.58		Milk IAV POS-51	31.33	29.65				Semen IAV Neg-24	29.68	27.52	28.06
Avian IAV Neg-32	OP swabs	NA	28.15	28.12	27.46	27.42		Milk IAV POS-52	30.06	28.66				Semen IAV Neg-25	29.73	26.93	27.51
Avian IAV Neg-33	OP swabs	NA	28.51	28.61	27.84	28.03		Milk IAV POS-53	30.22	28.69				Semen IAV Neg-26	29.67	25.98	26.29
								Milk IAV POS-54	30.16	28.43				Semen IAV Neg-27	29.9	26.25	26.73
								Milk IAV POS-55	30.37	28.51				Semen IAV Neg-28	29.97	26.38	26.86
								Milk IAV POS-56	30.18	28.41				Semen IAV Neg-29	29.86	28.52	29.59
								Milk IAV POS-57	30.34	28.56				Semen IAV Neg-30	29.77	25.76	26.28
								Milk IAV POS-58	30.68	29.61
NA= Not applicable								Milk IAV POS-59	30.21	28.45
CT 40 = PCR Negative								Milk IAV POS-60	30.2	28.54
ND= Not done								Milk IAV POS-61	30.27	28.55
								Milk IAV POS-62	30.31	28.63
								Milk IAV POS-63	30.24	28.54
								Milk IAV POS-64	30.16	28.66
								Milk IAV POS-65	30.11	28.57
								Milk IAV POS-66	30.28	28.64
								Milk IAV POS-67	30.19	28.49
								Milk IAV POS-68	30.11	28.46
								Milk IAV POS-69	30.29	28.45
								Milk IAV POS-70	30.27	28.49
								Milk IAV POS-71	30.36	28.5
								Milk IAV POS-72	30.39	28.37
								Milk IAV POS-73	30.34	28.52
								Milk IAV POS-74	30.09	28.4
								Milk IAV POS-75	30.35	28.51
								Milk IAV POS-76	30.38	28.58
								Milk IAV POS-77	30.2	28.52
								Milk IAV POS-78	30.03	28.57
								Milk IAV POS-79	30.23	28.68
								Milk IAV POS-80	30.05	28.44
								Milk IAV POS-81	30.09	28.36
								Milk IAV POS-82	30.25	28.74
								Milk IAV POS-83	30.29	28.54
								Milk IAV POS-84	30.52	28.66
								Milk IAV POS-85	30.23	28.46
								Milk IAV POS-86	30.08	28.41
								Milk IAV POS-87	30.25	28.41
								Milk IAV POS-88	30.25	28.52
								Milk IAV POS-89	29.98	28.34
								Milk IAV POS-90	30	28.5
								Milk IAV POS-91	30.15	28.49
								Milk IAV POS-92	30.26	28.34
								Milk IAV POS-93	30.15	28.16
								Milk IAV POS-94	29.97	28.17
								Milk IAV POS-95	30.2	28.22
								Milk IAV POS-96	29.99	28.26
								Milk IAV POS-97	30.45	28.65
								Milk IAV POS-98	30.17	28.54
								Milk IAV POS-99	30.21	28.43
								Milk IAV POS-100	30.06	28.49
								Milk IAV Neg 1	31.2	27.92
								Milk IAV Neg 2	31.12	28.12
								Milk IAV Neg 3	31.61	28.5
								Milk IAV Neg 4	31.05	27.99
								Milk IAV Neg 5	30.94	28.26
								Milk IAV Neg 6	31.01	28.34
								Milk IAV Neg 7	30.71	28.05
								Milk IAV Neg 8	30.92	27.98
								Milk IAV Neg 9	30.76	27.99
								Milk IAV Neg 10	30.9	28.03
								Milk IAV Neg 11	31.3	28.38
								Milk IAV Neg 12	31.31	28.15
								Milk IAV Neg 13	31.07	27.9
								Milk IAV Neg 14	31.36	28.46
								Milk IAV Neg 15	29.73	28.39
								Milk IAV Neg 16	30.94	27.98
								Milk IAV Neg 17	31.39	28.13
								Milk IAV Neg 18	31.01	28.26
								Milk IAV Neg 19	30.97	28.25
								Milk IAV Neg 20	31.32	27.9
								Milk IAV Neg 21	30.91	27.95
								Milk IAV Neg 22	31.52	28.14
								Milk IAV Neg 23	30.74	28.21
								Milk IAV Neg 24	30.88	27.98
								Milk IAV Neg 25	31.27	28.08
								Milk IAV Neg 26	31.01	28.14
								Milk IAV Neg 27	31.2	27.85
								Milk IAV Neg 28	31.01	27.86
								Milk IAV Neg 29	31.34	28
								Milk IAV Neg 30	31.01	28.03
								Milk IAV Neg 31	31.02	27.96
								Milk IAV Neg 32	31.26	28
								Milk IAV Neg 33	31.05	28.37
								Milk IAV Neg 34	31.11	28.17
								Milk IAV Neg 35	31.03	28.09
								Milk IAV Neg 36	31.52	28.35
								Milk IAV Neg 37	30.94	27.99
								Milk IAV Neg 38	31.03	28
								Milk IAV Neg 39	30.93	28
								Milk IAV Neg 40	31.33	27.96
								Milk IAV Neg 41	31.42	28.14
								Milk IAV Neg 42	31.57	28.2
								Milk IAV Neg 43	31.04	28.16
								Milk IAV Neg 44	30.99	27.95
								Milk IAV Neg 45	30.65	28.27
								Milk IAV Neg 46	30.79	28.02
								Milk IAV Neg 47	30.94	27.94
								Milk IAV Neg 48	30.98	27.96
								Milk IAV Neg 49	31.02	28.08
								Milk IAV Neg 50	31.12	28.03
								Milk IAV Neg 51	31.13	27.97
								Milk IAV Neg 52	31.02	28.07
								Milk IAV Neg 53	31.09	27.8
								Milk IAV Neg 54	30.94	27.96
								Milk IAV Neg 55	31.18	28.05
								Milk IAV Neg 56	31.35	28.01
								Milk IAV Neg 57	31.36	28.09
								Milk IAV Neg 58	31.12	27.97
								Milk IAV Neg 59	31.24	27.98
								Milk IAV Neg 60	30.91	27.95
								Milk IAV Neg 61	31.37	28.07
								Milk IAV Neg 62	31.01	28.13
								Milk IAV Neg 63	31.17	27.99
								Milk IAV Neg 64	31.36	28.04
								Milk IAV Neg 65	31.13	27.98
								Milk IAV Neg 66	31.25	28.05
								Milk IAV Neg 67	31.35	27.99
								Milk IAV Neg 68	31.22	28.01
								Milk IAV Neg 69	31.45	28.17
								Milk IAV Neg 70	31.17	28.1
								Milk IAV Neg 71	31.43	28.1
								Milk IAV Neg 72	31.48	28.12
								Milk IAV Neg 73	31.39	28.09
								Milk IAV Neg 74	31.08	28.04
								Milk IAV Neg 75	31.19	27.83
								Milk IAV Neg 76	31.17	28.07
								Milk IAV Neg 77	31.28	28.01
								Milk IAV Neg 78	30.66	27.92
								Milk IAV Neg 79	31.23	27.98
								Milk IAV Neg 80	31.26	28.13
								Milk IAV Neg 81	31.37	28.04
								Milk IAV Neg 82	31.37	28.06
								Milk IAV Neg 83	31.25	28.07
								Milk IAV Neg 84	31.22	27.99
								Milk IAV Neg 85	31.4	28.07
								Milk IAV Neg 86	30.96	27.97
								Milk IAV Neg 87	31.34	27.97
								Milk IAV Neg 88	31.47	28.12
								Milk IAV Neg 89	31.39	28.01
								Milk IAV Neg 90	31.54	28.2
								Milk IAV Neg 91	31.25	27.94
								Milk IAV Neg 92	31.22	27.9
								Milk IAV Neg 93	31.3	28.01
								Milk IAV Neg 94	31.15	27.89
								Milk IAV Neg 95	31.08	28.13
								Milk IAV Neg 96	31.24	27.87
								Milk IAV Neg 97	31.3	27.93
								Milk IAV Neg 98	31.08	28.01
								Milk IAV Neg 99	31.54	28
								Milk IAV Neg 100	31.1	28.09
								Milk IAV Neg 101	30.97	28.01
								Milk IAV Neg 102	31.07	27.96
								Milk IAV Neg 103	30.98	28.15
								Milk IAV Neg 104	30.92	28.04
								Milk IAV Neg 105	30.86	28.13
								Milk IAV Neg 106	30.89	28.39
								Milk IAV Neg 107	31.33	28.47
								Milk IAV Neg 108	31.16	28.18
								Milk IAV Neg 109	31.11	28.37
								Milk IAV Neg 110	31.48	28.39
								Milk IAV Neg 111	31.14	28.18
								Milk IAV Neg 112	31.19	28.23
								Milk IAV Neg 113	31.4	28.54
								Milk IAV Neg 114	31.17	28.3
								Milk IAV Neg 115	31.22	28.52
								Milk IAV Neg 116	30.94	28.26
								Milk IAV Neg 117	31.1	28.56
								Milk IAV Neg 118	31.42	28.4
								Milk IAV Neg 119	31.24	28.6
								Milk IAV Neg 120	30.87	28.16
								Milk IAV Neg 121	30.91	28.28
								Milk IAV Neg 122	31.15	28.5
								Milk IAV Neg 123	31.14	28.57
								Milk IAV Neg 124	31.05	29.15
								Milk IAV Neg 125	31.22	28.51
								Milk IAV Neg 126	30.97	28.42
								Milk IAV Neg 127	31.22	28.22
								Milk IAV Neg 128	31.17	29.17
								Milk IAV Neg 129	31.33	28.74
								Milk IAV Neg 130	31	28.34
								Milk IAV Neg 131	31.18	28.55
								Milk IAV Neg 132	30.92	28.91
								Milk IAV Neg 133	31.06	28.53
								Milk IAV Neg 134	31.1	28.52
								Milk IAV Neg 135	31.36	28.35
								Milk IAV Neg 136	30.89	28.23
								Milk IAV Neg 137	31.35	28.09
								Milk IAV Neg 138	31.07	28.51
								Milk IAV Neg 139	31.11	28.6
								Milk IAV Neg 140	31.09	28.41
								Milk IAV Neg 141	31.16	28.27
								Milk IAV Neg 142	30.91	28.57
								Milk IAV Neg 143	31.37	28.42
								Milk IAV Neg 144	31	28.69
								Milk IAV Neg 145	31.02	28.41
								Milk IAV Neg 146	30.9	28.27
								Milk IAV Neg 147	31.16	28.26
								Milk IAV Neg 148	31.27	28.46
								Milk IAV Neg 149	31.19	28.43
								Milk IAV Neg 150	31.23	28.23
								Milk IAV Neg 151	31.22	28.33
								Milk IAV Neg 152	30.96	28.08
								Milk IAV Neg 153	30.92	28.12
								Milk IAV Neg 154	31.27	28.19
								Milk IAV Neg 155	30.86	28.21
								Milk IAV Neg 156	31.13	28.11
								Milk IAV Neg 157	31.04	28.55
								Milk IAV Neg 158	31.19	28.28
								Milk IAV Neg 159	31.23	28.44
								Milk IAV Neg 160	31.17	28.13
								Milk IAV Neg 161	30.74	28.45
								Milk IAV Neg 162	31.31	28.47
								Milk IAV Neg 163	31.03	28.43
								Milk IAV Neg 164	31.03	28.18
								Milk IAV Neg 165	31.11	28.11
								Milk IAV Neg 166	31.1	28.11
								Milk IAV Neg 167	31.25	28.37
								Milk IAV Neg 168	30.99	28.44
								Milk IAV Neg 169	31	28.19
								Milk IAV Neg 170	30.88	28.39
								Milk IAV Neg 171	30.78	28.3
								Milk IAV Neg 172	31.2	28.28
								Milk IAV Neg 173	31.09	28.07
								Milk IAV Neg 174	30.96	28.51
								Milk IAV Neg 175	31.28	28.08
								Milk IAV Neg 176	30.8	28.35
								Milk IAV Neg 177	31.13	28.15
								Milk IAV Neg 178	31.05	28.35
								Milk IAV Neg 179	30.97	27.97
								Milk IAV Neg 180	30.82	27.99
								Milk IAV Neg 181	30.66	28.12
								Milk IAV Neg 182	30.62	28.4
								Milk IAV Neg 183	30.73	28.14
								Milk IAV Neg 184	30.56	28.26
								Milk IAV Neg 185	30.83	28.25
								Milk IAV Neg 186	30.86	28.2
								Milk IAV Neg 187	30.69	28.19
								Milk IAV Neg 188	30.78	28.22
								Milk IAV Neg 189	30.51	28.05
								Milk IAV Neg 190	30.92	28.29
								Milk IAV Neg 191	31.11	28.14
								Milk IAV Neg 192	30.82	28.01
								Milk IAV Neg 193	30.91	28.15
								Milk IAV Neg 194	30.79	28.1
								Milk IAV Neg 195	30.73	28.37
								Milk IAV Neg 196	30.55	28.19
								Milk IAV Neg 197	31.29	28.39
								Milk IAV Neg 198	30.67	28.12
								Milk IAV Neg 199	30.87	28.11
								Milk IAV Neg 200	30.7	27.98
								Milk IAV Neg 201	30.94	27.91
								Milk IAV Neg 202	30.64	27.98
								Milk IAV Neg 203	30.65	28.24
								Milk IAV Neg 204	31.02	28.24
								Milk IAV Neg 205	30.31	28.15
								Milk IAV Neg 206	30.97	28.03
								Milk IAV Neg 207	31.02	28.18
								Milk IAV Neg 208	30.98	27.97
								Milk IAV Neg 209	31.05	27.87
								Milk IAV Neg 210	30.81	27.86
								Milk IAV Neg 211	30.8	28.41
								Milk IAV Neg 212	30.55	28.3
								Milk IAV Neg 213	30.21	28.05
								Milk IAV Neg 214	30.84	28.07
								Milk IAV Neg 215	30.94	27.91
								Milk IAV Neg 216	30.86	27.95
								Milk IAV Neg 217	30.94	27.94
								Milk IAV Neg 218	30.7	27.94
								Milk IAV Neg 219	30.74	27.89
								Milk IAV Neg 220	30.78	28.05
								Milk IAV Neg 221	30.32	27.83
								Milk IAV Neg 222	30.96	28.07
								Milk IAV Neg 223	30.93	28.07
								Milk IAV Neg 224	30.86	27.99
								Milk IAV Neg 225	30.92	27.97
								Milk IAV Neg 226	30.93	28.06
								Milk IAV Neg 227	31.03	28.19
								Milk IAV Neg 228	30.77	28.17
								Milk IAV Neg 229	30.96	28.28
								Milk IAV Neg 230	30.71	27.81
								Milk IAV Neg 231	30.73	28.04

## Sheet: S8 - Milk- interlab
Supplemental data S8. Influenza A virus (IAV), Xeno, and intype IC CT values with the known status of IAV milk samples tested at Wisconsin Veterinary Diagnostic Laboratory (WVDL) and Ohio Department of Agriculture (ODA)
RT-PCR Chemistry		AgPath-ID		IndiMix JOE FRV		AgPath-ID		IndiMix JOE FRV
Taget		IAV				Exogenoues Internal Control						WVDL/AgPath vs. ODA/AgPath	WVDL/IndimIx vs. ODA/IndiMix
Internal Control		Xeno		intype IC		Xeno		intype IC
Copies/50ul milk	Sample	WVDL	ODA	WVDL	ODA	WVDL	ODA	WVDL	ODA
Number of values		12	10	11	10	16	16	16	16		Pearson r
Minimum		28.98	27.77	27.86	27.22	30.66	29.2	28.35	29.26		r	0.9552	0.9702
Maximum		37.27	36.54	39.98	37.39	31.26	29.48	29.6	29.83		95% confidence interval	0.8168 to 0.9896	0.8751 to 0.9931
Range		8.29	8.77	12.12	10.17	0.6	0.28	1.25	0.57		R squared	0.9124	0.9412
Mean		34.28	33.37	33.94	33.26	30.84	29.3	28.59	29.5
Std. Deviation		2.884	3.193	3.826	3.425	0.1782	0.08311	0.3047	0.161		P value
Std. Error of Mean		0.8324	1.01	1.153	1.083	0.04455	0.02078	0.07618	0.04024		P (two-tailed)	<0.0001	<0.0001
Lower 95% CI of mean		32.45	31.08	31.37	30.81	30.74	29.25	28.43	29.41		P value summary	****	****
Upper 95% CI of mean		36.11	35.65	36.51	35.71	30.93	29.34	28.76	29.59		Significant? (alpha = 0.05)	Yes	Yes
Coefficient of variation		0.08411	0.09571	0.1127	0.103	0.005779	0.002837	0.01066	0.005457
28350	Sample 5	29.1	28.36	28.13	28.13	30.72	29.26	28.51	29.37		Number of XY Pairs	10	10
28350	Sample 12	28.98	27.77	27.86	27.22	31.06	29.3	28.48	29.5
2835	Sample 3	32.45	31.79	31.56	31.58	30.71	29.24	28.35	29.26
2835	Sample 7	32.68	32.4	31.88	31.84	31.13	29.2	28.71	29.5
283.5	Sample 2	35.31	35.45	35.02	35.32	30.74	29.32	28.95	29.37
283.5	Sample 8	34.94	34.93	34.29	34.82	30.78	29.22	28.48	29.45
283.5	Sample 10	36.96	34.46	35.04	35.11	30.72	29.24	28.38	29.48
283.5	Sample 13	36.3	36.54	35.83	35.41	31.26	29.36	28.51	29.71
283.5	Sample 16	34.64	35.58	35.22	35.74	30.83	29.27	28.49	29.8
28.35	Sample 4	37.27	36.37	38.58	Undet.	30.86	29.24	29.6	29.42
28.35	Sample 6	36.55	40	39.98	37.39	30.86	29.23	28.48	29.42
28.35	Sample 15	40	40	40	40	30.73	29.48	28.41	29.83
13.7	Sample 1	40	40	40	40	30.66	29.25	28.65	29.55
13.7	Sample 11	36.19	40	40	40	30.67	29.4	28.55	29.33
neg	Sample 9	40	40	40	40	30.7	29.27	28.5	29.44
neg	Sample 14	40	40	40	40	30.96	29.44	28.44	29.56

## Sheet: IAV ICs milk, semen
combine back to Suppl Table S2		Milk						semen										swab
		AgPath-ID			IndiMix JOE (FAST)			AgPath-ID			IndiMix JOE (FAST)				Agpath with intype IC
		Xeno RNA VIC			intype IC-RNA			Xeno RNA VIC			intype IC-RNA					target				intype IC
Target		Xeno	Xeno	Xeno	Rep 1	Rep 2	Rep 3	Rep 1	Rep 2	Rep 3	Rep 1	Rep 2	Rep 3		Rep 1	Rep 2	Rep 3	average	Rep 1	Rep 2	Rep 3	average
IAV ref1 10-2	Dilution 1	30.9553	31.2171	31.2102	28.0869	28.3454	28.023	29.77	29.63	29.71	32.23	32.19	31.98		24.8626	26.0131	25.0405	25.3054	29.9385	30.6711	29.2126	29.9407
IAV ref1 10-3	Dilution 2	31.7146	30.9862	31.4944	27.8465	28.1178	28.249	29.75	29.74	29.58	32.03	31.69	31.79		29.7961	29.657	28.7833	29.4121	30.2375	29.9559	29.4549	29.8827
IAV ref1 10-4	Dilution 3	31.1542	31.297	31.3727	28.1298	28.0122	28.4071	29.51	29.49	29.54	31.55	31.95	31.37		32.9757	33.0302	32.8908	32.9656	30.1917	29.9675	29.8868	30.0153
IAV ref1 10-5	Dilution 4	31.1941	31.1486	31.1353	28.1552	28.1825	28.4694	29.8	29.71	29.68	31.44	31.35	31.63		36.2156	35.3274	36.6193	36.0541	28.7719	28.5679	29.4981	28.946
IAV ref1 10-6	Dilution 5	31.13	30.9403	31.3328	28.0837	28.1436	28.3617	29.97	29.86	29.83	31.72	31.65	31.58		38.3684	39.0122	Undet	38.6903	28.8483	28.4305	29.4474	28.9087
IAV ref1 10-7	Dilution 6	30.9853	30.8849	31.2565	28.3478	28.1218	28.165	29.94	29.82	29.84	31.48	31.46	31.77		Undet	Undet	Undet		30.2641	30.2061	29.3839	29.9514
IAV ref1 10-8	Dilution 7	30.5827	31.197	31.2456	28.1975	28.0025	28.3251	30.01	29.84	29.74	31.56	31.67	31.76		Undet	Undet	Undet		30.4523	30.3252	29.3454	30.041
IAV ref1 10-9	Dilution 8	30.7175	31.0423	31.0164	28.3304	28.1419	28.0406								Undet	Undet	Undet		30.4037	30.0898	29.5252	30.0062
IAV ref2 10-2	Dilution 1	31.041	31.4069	30.6572	27.9134	27.9784	27.9782	30.97	31.04	30.96	27.0987	27.87	27.7		22.4609	22.575	21.7103	22.2488	30.8195	30.7548	29.6032	30.3925
IAV ref2 10-3	Dilution 2	31.3079	30.8532	31.0565	28.1219	28.1985	28.0396	31.02	31.27	31.15	27.6392	28.14	28.08		26.3811	25.9947	25.3061	25.894	30.4299	30.5469	29.4339	30.1369
IAV ref2 10-4	Dilution 3	30.9221	30.8137	31.1339	28.1003	28.1212	28.4907	30.68	30.92	30.76	27.3843	27.85	27.79		29.9714	29.5153	28.983	29.4899	30.6362	30.445	29.3863	30.1559
IAV ref2 10-5	Dilution 4	30.9957	30.9932	31.0768	28.1791	27.9434	28.1617	30.9	30.9	31.01	28.0206	28.14	28.09		33.4627	33.2796	32.4464	33.0629	30.6152	30.2894	29.1425	30.0157
IAV ref2 10-6	Dilution 5	30.9615	30.9762	30.8563	27.9551	28.2425	28.2626	30.96	30.76	30.9	28.7285	28.64	28.58		36.577	35.5405	36.8405	36.3193	30.1285	28.6506	29.2122	29.3304
IAV ref2 10-7	Dilution 6	30.9193	30.9961	31.0918	28.2034	27.9885	28.4373	30.18	30.84	31.1	28.4137	28.67	28.34		37.5407	Undet	Undet	37.5407	28.58	28.5702	29.3389	28.8297
IAV ref2 10-8	Dilution 7	31.1641	31.1205	31.1635	28.2016	27.9843	28.208	31.07	31.1	31	28.7699	29	29.05		Undet	Undet	Undet		28.6189	30.043	29.3425	29.3348
IAV ref2 10-9	Dilution 8	30.8726	30.9885	31.0829	28.0055	28.0825	27.9642	30.9	30.88	30.9	27.0079	28.06	27.45		Undet	Undet	Undet		30.3619	29.9107	29.5035	29.9254
IAV ref3 10-2	Dilution 1	31.2981	31.1582	31.0062	28.0175	27.9382	28.0034	30.87	31.16	30.96	27.3069	27.76	27.85		22.4459	22.3522	21.3984	22.0655	30.7984	30.509	29.4405	30.2493
IAV ref3 10-3	Dilution 2	30.9587	30.704	30.8952	28.253	28.1163	28.2838	30.93	31.1	31.02	28.8223	28.86	28.51		26.2149	26.076	25.0487	25.7799	30.5935	30.2708	28.9819	29.9487
IAV ref3 10-4	Dilution 3	30.9263	30.8973	31.017	28.177	28.1025	28.1677	30.69	30.89	30.86	27.666	28.31	28.06		30.0725	29.5278	28.8423	29.4809	30.0944	30.0303	29.2262	29.7836
IAV ref3 10-5	Dilution 4	30.9856	31.0176	30.99	28.1824	28.083	27.9648	30.71	31.11	30.97	28.68	28.42	28.53		33.7251	33.1152	32.8918	33.244	30.1588	29.8508	29.2053	29.7383
IAV ref3 10-6	Dilution 5	30.6693	30.9543	31.1873	27.978	28.1149	28.2896	30.82	31.11	31.25	27.7301	28.19	28.11		36.8985	34.794	35.1029	35.5985	28.5523	28.3862	29.0991	28.6792
IAV ref3 10-7	Dilution 6	30.7803	31.0984	31.1025	28.1738	28.1301	28.3157	30.65	31.06	31.01	28.2405	28.41	28.3		Undet	38.5004	38.3327	38.4165	28.8854	28.3392	27.8369	28.3538
IAV ref3 10-8	Dilution 7	31.1335	29.5104	29.6904	28.193	28.0583	28.3128	30.71	31.14	31.09	28.8143	28.6	28.78		Undet	Undet	Undet		30.5722	30.0779	29.3446	29.9982
IAV ref3 10-9	Dilution 8	30.9312	31.0483	31.2135	28.0727	27.9976	28.1786	30.72	30.75	30.99	27.1692	27.82	27.83		37.8231	Undet	Undet		30.5447	30.2105	29.0083	29.9212
Mean					28.1053	28.151	28.2125	30.2065			29.2218
								green copied from semen Table S6
Figure
Box and whisker plot of average Xeno (milk, semen) and average intype (milk, semen, avian)
TO DO:
Descriptive data for Ics
Calculate variance,

[truncated: 10 more sheets: Variance 5 ways, Variance milk, avian, bovine, Master mix, Copy of LOD milk, avian, bovine, Copy of Int Controls, Copy of 5 ways LOD, Copy of LOD APMV, Sheet7, Copy of Precision, Copy of Repeatability]
